# Supplementary material for: Validation of the Micronutrient and Environmental Enteric Dysfunction Assessment Tool and evaluation of biomarker risk factors for growth faltering and vaccine failure in young Malian children
Source: PLoS Negl Trop Dis. 2020 Sep 30;14(9):e0008711. doi: 10.1371/journal.pntd.0008711 (PMC7549819; doi:10.1371/journal.pntd.0008711)
Supplement: S1 Data — (CSV) [file pntd.0008711.s008.csv]

PN	gender	sex	groupchar	MEEDAT_sample	VISIT	baseline_date	age_baseline_colldate	agemonths1	age10	baseline_igg	baseline_iga	d28_igg	d28_iga	iga_fold_change	igg_fold_change	rota_seroconvert3_iga	rota_seroconvert3_igg	sba_titer1	sba_titer8	sba_fold_change	sba_seroresponse4	yel_titer1	yel_titer8	yel_fold_change	yel_seroconvert4	EXLENGTH1	EXWEIGHT1	EXLENGTH10	EXWEIGHT10	haz1	waz1	whz1	haz10	waz10	whz10	delta_haz	delta_waz	delta_whz	gi_illness_rota	gi_illness	ferritin_q	tg_q	stfr_q	hrp2_q	igf1_q	fgf21_q	ifabp_q	crp_q	cd14_q
50001	F	2	Group B	PRV MEEDAT sample	8	10/20/2014	301	9.89587956615938	394	48	17.209999	114.93	449.73001	26.131903	2.3943751	Yes	No	2	4096	2048	Yes	4	16	4	Yes	71	8.699999999999999	73	8.800000000000001	-.14	.24	.43	-.8200000000000001	-.33	.04	-.6800000000000001	-.5700000000000001	-.39	0	0	10.83	59.17	16.92	.017	15.93	109.97	565.8200000000001	.09	2215.95
50003	F	2	Group B	PRV MEEDAT sample	8	10/15/2014	348	11.44108335223742	440	16.9	3.75	19.67	3.75	1	1.1639054	No	No	2	8192	4096	Yes	4	8	2	No	70.5	7	72.5	8	-1.11	-1.93	-1.89	-1.62	-1.41	-.9	-.51	.52	.9900000000000001	0	0	24.97	75.5	19.8	.016	30.62	218.84	1407.02	1.64	1713.71
50006	F	2	Group B	PRV MEEDAT sample	8	10/15/2014	286	9.402729421666388	379	60.130001	3.75	92.18	3.75	1	1.5330118	No	No	2	1024	512	Yes	4	4	1	No	67	8.4	70	8.1	-1.51	.07	1.18	-1.76	-.91	-.09	-.25	-.98	-1.27	0	0	4.75	21.32	76.99	.015	11.08	332.15	1476.51	1.38	2369.14
50007	F	2	Group B	PRV MEEDAT sample	8	10/15/2014	303	9.961632918758445	399	64.139999	3.75	75.889999	3.75	1	1.183193	No	No	512	16384	32	Yes	4	4	1	No	74	8	76.5	8.6	1.05	-.47	-1.28	.44	-.55	-1.04	-.6100000000000001	-.08	.24	0	1	38.09	35.15	32.28	.017	36.3	76.63	1720.03	.72	2456.26
50010	M	1	Group B	PRV MEEDAT sample	8	10/15/2014	304	9.994509595057979	397	104.39	114.01	311.03	294.70001	2.584861	2.9795001	No	No	128	8192	64	Yes	4	8	2	No	69.59999999999999	8	71.5	8.4	-1.6	-1.24	-.5	-2.25	-1.48	-.51	-.6499999999999999	-.24	-.01	0	0	9.42	90.01000000000001	12.06	.014	62.14	194.5	1375.75	.05	1577.67
50014	M	1	Group B	PRV MEEDAT sample	8	10/15/2014	308	10.12601630025611	404	59.43	14.11	3211.9299	1020.45	72.321053	54.045597	Yes	Yes	2	4096	2048	Yes	4	4	1	No	71	7.9	73	10	-1.06	-1.39	-1.12	-1.73	.06	1.14	-.6699999999999999	1.45	2.26	0	0	21.6	25.77	13.9	.017	49.37	128.5	1325.63	.42	1107
50017	F	2	Group B	PRV MEEDAT sample	8	10/15/2014	297	9.764372860961249	395	172.8	18.440001	2450.29	93.699997	5.0813446	14.179919	Yes	Yes	2	1024	512	Yes	4	11	2.75	No	67.2	8	68.09999999999999	7.3	-1.61	-.42	.6	-2.7	-1.9	-.6900000000000001	-1.09	-1.48	-1.29	0	0	59.94	42.94	16.5	.013	11.57	502.54	2551.22	.27	2658.75
50020	M	1	Group B	PRV MEEDAT sample	8	10/15/2014	277	9.106839334970593	369	12.56	3.75	154.5	20.1	5.3600001	12.300955	Yes	Yes	2	2048	1024	Yes	2	45	22.5	Yes	71	8	74	9.300000000000001	-.49	-1	-.96	-.8	-.36	0	-.3100000000000001	.64	.96	0	0	.2	10.59	86.17	.013	30.35	252.03	928.29	.19	2258.37
50023	M	1	Group B	PRV MEEDAT sample	8	10/23/2014	312	10.25752300545424	403	62.549999	3.75	269.72	9.6899996	2.5839999	4.3120704	No	Yes	2	1024	512	Yes	2	6	3	No	74	9.800000000000001	75	10.8	.17	.55	.63	-.9	.77	1.51	-1.07	.22	.88	1	1	7.44	86.33	34.28	.022	35.06	95.75	1034.96	.03	1257.99
50024	M	1	Group B	PRV MEEDAT sample	8	10/20/2014	295	9.698619508362183	388	15.05	3.75	549.58002	108.94	29.050667	36.516945	Yes	Yes	2	8192	4096	Yes	2	45	22.5	Yes	68	6.9	68.8	7.6	-2.15	-2.5	-1.8	-3.24	-2.32	-.86	-1.09	.1800000000000002	.9400000000000001	0	0	6.24	66.03	57.04	.014	25.49	129.09	1386.95	.05	1894.15
50025	M	1	Group B	PRV MEEDAT sample	8	10/16/2014	295	9.698619508362183	392	283.89999	155.49001	3824.6699	517.17999	3.3261302	13.471891	Yes	Yes	2	1024	512	Yes	2	22	11	Yes	73	9.4	75	9.9	.05	.31	.41	-.74	.05	.49	-.79	-.26	.08	0	0	2.26	128.76	39.59	.014	54.12	262.95	1398.63	.37	1290.65
50026	M	1	Group B	PRV MEEDAT sample	8	10/16/2014	282	9.271222716468257	374	55.25	3.75	2424.5801	117.04	31.210667	43.883801	Yes	Yes	2	2048	1024	Yes	2	16	8	Yes	72.5	8.300000000000001	73.5	9.800000000000001	.08	-.71	-.96	-1.08	.08	.76	-1.16	.7899999999999999	1.72	0	0	7.4	20.5	44.67	.012	19.99	162.77	274.49	.66	1751.85
50031	F	2	Group B	PRV MEEDAT sample	8	10/16/2014	344	11.30957664703929	441	353.98999	511.32001	463.91	873.02002	1.7073848	1.3105173	No	No	2	16384	8192	Yes	2	22	11	Yes	70	9.1	71	9.9	-1.24	.28	1.17	-2.19	.34	1.8	-.95	.06	.6300000000000001	0	0	4.45	36.19	9	.01	1.35	158.12	1483.15	.5	1738.21
50033	F	2	Group B	PRV MEEDAT sample	8	10/16/2014	273	8.975332629772462	370	11.27	9.2600002	42.23	12.85	1.387689	3.7471161	No	Yes	2	8192	4096	Yes	2	6	3	No	65	6.4	66.5	7	-2.11	-2.09	-1.13	-2.98	-2.09	-.65	-.8700000000000001	0	.4800000000000001	0	0	23.2	79.59	17.62	.016	59.49	361.44	1252.22	12.18	2669.14
50040	M	1	Group A	non-PRV MEEDAT sample	8	10/16/2014	281	9.238346040168723	372	10.78	3.75	3.75	3.75	1	.34786642	No	No	2	4096	2048	Yes	2	32	16	Yes	67	7.1	68.5	7.8	-2.34	-2.12	-1.06	-3.15	-1.98	-.43	-.8100000000000001	.1400000000000001	.6300000000000001	0	1	.2	14.92	56.96	.012	24.29	120.5	798.51	1.15	2014.64
50042	M	1	Group B	PRV MEEDAT sample	8	10/16/2014	285	9.369852745366854	377	9.5500002	3.75	1815.0601	47.41	12.642667	190.05864	Yes	Yes	2	8192	4096	Yes	2	32	16	Yes	70	7.9	72	8.4	-1.09	-1.19	-.79	-1.76	-1.34	-.67	-.6699999999999999	-.1500000000000001	.12	1	1	126.52	28.45	52.57	1.47	39.18	416.07	832.0700000000001	1.08	1814.02
50045	F	2	Group B	PRV MEEDAT sample	8	10/20/2014	305	10.02738627135751	394	114.63	53.43	1783.74	657.34998	12.303013	15.560848	Yes	Yes	256	16384	64	Yes	2	6	3	No	69.5	8.4	71.5	9.1	-.8100000000000001	-.08	.45	-1.39	-.05	.78	-.5800000000000001	.03	.33	0	0	8.789999999999999	68.88	12.16	.017	41.21	84.81999999999999	458.63	.03	1737.91
50047	F	2	Group B	PRV MEEDAT sample	8	10/20/2014	342	11.24382329444023	435	14.95	13.11	148.22	15.11	1.1525553	9.914381	No	Yes	2	4096	2048	Yes	2	64	32	Yes	76.5	9.300000000000001	76.5	10.1	1.35	.47	-.15	-.08	.54	.76	-1.43	.07	.91	1	1	5.2	39.75	46.62	.014	28.14	298.83	1149.89	1.03	1631.99
50054	M	1	Group B	PRV MEEDAT sample	8	10/21/2014	273	8.975332629772462	365	27.959999	3.75	52.02	3.75	1	1.8605151	No	No	2	8192	4096	Yes	2	32	16	Yes	71.5	8.199999999999999	72.2	8.800000000000001	-.19	-.74	-.8100000000000001	-1.49	-.84	-.16	-1.3	-.1	.65	0	0	4.13	.77	5.66	.025	22.19	8.699999999999999	72.79000000000001	.02	22.35
50058	M	1	Group A	non-PRV MEEDAT sample	8	10/22/2014	273	8.975332629772462	359	9.6499996	3.75	3.75	3.75	1	.38860106	No	No	2	16384	8192	Yes	2	11	5.5	Yes	69	8.1	71	8.9	-1.31	-.85	-.14	-1.9	-.6900000000000001	.35	-.5900000000000001	.1599999999999999	.4900000000000001	0	0	6.69	20.74	12.59	.014	32.44	111.1	1105.66	.13	1426.3
50059	F	2	Group B	PRV MEEDAT sample	8	10/22/2014	284	9.336976069067323	375	18.59	3.75	281.92001	57.939999	15.450666	15.165143	Yes	Yes	2	8192	4096	Yes	2	32	16	Yes	68	8.199999999999999	70	9	-1.07	-.11	.62	-1.7	-.02	1.06	-.6299999999999999	.09	.4400000000000001	0	0	38.34	29.95	11.18	.012	18.28	45.28	184.26	1.24	1328.14
50062	F	2	Group A	non-PRV MEEDAT sample	8	10/23/2014	277	9.106839334970593	368	3.75	3.75	3.75	3.75	1	1	No	No	2	16384	8192	Yes	2	4	2	No	68	7.1	70	9.300000000000001	-.9400000000000001	-1.25	-.97	-1.6	.29	1.4	-.66	1.54	2.37	0	0	12.37	28.48	9.029999999999999	.017	18.89	15.67	713.2000000000001	14.53	1644.06
50063	M	1	Group B	PRV MEEDAT sample	8	10/23/2014	278	9.139716011270124	369	382.79999	220.48	399.60001	279.76001	1.268868	1.0438871	No	No	2	8192	4096	Yes	2	16	8	Yes	66.5	7.2	67.5	8.1	-2.51	-1.97	-.7000000000000001	-3.52	-1.62	.38	-1.01	.3499999999999999	1.08	0	0	.9300000000000001	47.75	10.72	.014	23.22	281.62	328.66	.15	2013.82
50065	M	1	Group B	PRV MEEDAT sample	8	10/23/2014	278	9.139716011270124	369	12.37	3.75	432.82999	542.63	144.70134	34.990299	Yes	Yes	2	16384	8192	Yes	2	22	11	Yes	71	7.4	72.5	8.699999999999999	-.51	-1.72	-1.94	-1.43	-.97	-.38	-.9199999999999999	.75	1.56	0	0	3.51	136.84	26.2	.017	14.76	141.9	653.74	.25	1065.92
50067	F	2	Group B	PRV MEEDAT sample	8	10/23/2014	276	9.073962658671059	366	3.75	3.75	29.26	8.0900002	2.1573334	7.8026667	No	Yes	2	512	256	Yes	2	8	4	Yes	67.5	6.6	68.2	7.5	-1.13	-1.85	-1.65	-2.27	-1.47	-.42	-1.14	.3800000000000001	1.23	1	1	4.67	51.12	29.11	.015	38.61	136.24	1838.2	.06	1953.84
50068	F	2	Group B	PRV MEEDAT sample	8	10/23/2014	296	9.731496184661715	386	112.61	3.75	500.47	8.71	2.3226666	4.4442768	No	Yes	2	8192	4096	Yes	2	32	16	Yes	69.5	7.7	70.5	8.9	-.66	-.73	-.51	-1.66	-.18	.8100000000000001	-1	.55	1.32	0	0	2.22	125.17	29.31	.018	42.39	98.78	601.13	.01	1266.64
50072	F	2	Group B	PRV MEEDAT sample	8	10/27/2014	297	9.764372860961249	389	331.87	254.8	1421.09	1428.11	5.6048274	4.2820683	Yes	Yes	2	256	128	Yes	2	11	5.5	Yes	71	7.6	72.5	9.199999999999999	-.07	-.85	-1.08	-.9400000000000001	.07	.65	-.8700000000000001	.9199999999999999	1.73	0	0	111.3	48.51	31.81	.007	11.2	769.09	1154.18	7.12	2153.92
50073	F	2	Group B	PRV MEEDAT sample	8	10/27/2014	293	9.632866155763118	385	32.880001	11.97	79.279999	31.85	2.6608186	2.4111922	No	No	2	2048	1024	Yes	2	16	8	Yes	70	7.4	70.5	8.199999999999999	-.4	-1.04	-1.1	-1.65	-.85	-.09	-1.25	.1900000000000001	1.01	0	0	18.07	43.21	11.02	.011	23.53	120.2	2218.45	.13	1816.22
50074	F	2	Group A	non-PRV MEEDAT sample	8	10/27/2014	301	9.89587956615938	396	3.75	3.75	389.73001	1475.63	393.50134	103.928	Yes	Yes	2	8192	4096	Yes	2	6	3	No	69.5	7.6	72	8.300000000000001	-.75	-.88	-.65	-1.23	-.8200000000000001	-.35	-.48	.0599999999999999	.3	0	0	21.73	27.67	20.87	.006	17.04	260.33	875.75	41.98	732.74
50075	M	1	Group B	PRV MEEDAT sample	8	10/27/2014	311	10.22464632915471	397	430.76001	1633.5699	3.75	3.75	.0022955858	.0087055434	No	No	2	1024	512	Yes	2	11	5.5	Yes	72	8.9	72.5	9.199999999999999	-.6800000000000001	-.32	.04	-1.84	-.65	.29	-1.16	-.33	.25	0	1	6.99	88.25	44.98	.001	35.26	368.19	2539.63	1.31	2465.78
50079	M	1	Group B	PRV MEEDAT sample	8	10/28/2014	275	9.041085982371527	366	469.39999	574.95001	1723.61	1693.77	2.9459431	3.6719429	No	Yes	2	4096	2048	Yes	2	4	2	No	67.5	7.7	70	7.9	-2.01	-1.33	-.24	-2.43	-1.82	-.79	-.4199999999999999	-.49	-.55	0	0	6.43	35.85	13.26	.009	1.35	130.04	214.12	.11	1215.31
50080	F	2	Group A	non-PRV MEEDAT sample	8	10/28/2014	281	9.238346040168723	368	19.620001	3.75	17.73	3.75	1	.90366966	No	No	2	4096	2048	Yes	2	64	32	Yes	68	8.4	68.8	8.9	-1.01	.11	.88	-2.06	-.06	1.26	-1.05	-.17	.38	0	0	6.39	32.16	11.34	0	1.35	129.13	201.14	.13	771.0700000000001
50083	M	1	Group B	PRV MEEDAT sample	8	10/28/2014	275	9.041085982371527	360	39.830002	3.75	56.080002	3.75	1	1.4079839	No	No	2048	4096	2	No	2	11	5.5	Yes	76	9	76.5	10.2	1.78	.09	-.92	.4	.55	.48	-1.38	.4600000000000001	1.4	0	1	7.25	52.71	10.26	0	21.73	13.07	579.17	.07	907.39
50085	M	1	Group B	PRV MEEDAT sample	8	10/28/2014	279	9.172592687569658	369	109.21	66.599998	165.14999	116.29	1.7460961	1.5122241	No	No	2	1024	512	Yes	2	22	11	Yes	67	7.9	70	8.199999999999999	-2.31	-1.14	.25	-2.47	-1.51	-.33	-.1600000000000001	-.3699999999999999	-.5800000000000001	0	1	3.84	25.39	18.19	.012	34.82	414.37	1739.38	1.35	1943.78
50088	F	2	Group B	PRV MEEDAT sample	8	10/30/2014	293	9.632866155763118	381	509.44	146.21001	545.09003	102.32	.69981527	1.0699788	No	No	2	1024	512	Yes	2	32	16	Yes	62	7.1	65	7	-3.67	-1.38	1.16	-3.7	-2.16	-.13	-.0300000000000002	-.78	-1.29	0	0	36.92	43.08	45.19	.014	21.96	192.37	1440.94	.12	1944.51
50091	M	1	Group B	PRV MEEDAT sample	8	10/30/2014	328	10.78354982624677	419	3.75	3.75	11.2	52.759998	14.069333	2.9866667	Yes	No	2	4096	2048	Yes	2	8	4	Yes	67.5	7	69	7.5	-2.92	-2.63	-1.43	-3.57	-2.64	-1.1	-.6500000000000004	-.0100000000000002	.3299999999999999	0	0	16.31	36.56	24.77	.003	32.9	830.03	1726.34	2.36	1618.52
50097	M	1	Group A	non-PRV MEEDAT sample	8	10/31/2014	310	10.19176965285518	404	7.6700001	3.75	3.75	3.75	1	.48891786	No	No	1024	8192	8	Yes	2	45	22.5	Yes	71	8	72.5	8.800000000000001	-1.1	-1.29	-.96	-1.94	-1.1	-.24	-.8399999999999999	.19	.72	0	0	4.44	30.15	33.15	0	51.89	558.48	1210.12	.67	2928.53
50098	M	1	Group B	PRV MEEDAT sample	8	11/3/2014	336	11.04656323664303	427	3.75	3.75	377.79999	3038.8101	810.34937	100.74667	Yes	Yes	2	2048	1024	Yes	2	8	4	Yes	72.5	9.1	73	10	-.9	-.32	.16	-2.05	-.09	1.14	-1.15	.23	.9800000000000001	0	0	7.32	12.24	9.48	.004	56.18	110.29	781.72	.08	1768.48
50099	F	2	Group B	PRV MEEDAT sample	8	11/3/2014	282	9.271222716468257	368	55.740002	10.06	264.53	35.759998	3.5546718	4.7457838	Yes	Yes	2	2048	1024	Yes	2	2	1	No	68.5	7.5	70	8	-.8200000000000001	-.8300000000000001	-.51	-1.6	-.9400000000000001	-.22	-.78	-.11	.29	0	0	9.4	39.72	12.82	.005	47.24	269.42	1409.07	3.77	2667.46
50100	M	1	Group B	PRV MEEDAT sample	8	11/3/2014	277	9.106839334970593	366	9.7399998	3.75	498.98001	59.419998	15.845333	51.22998	Yes	Yes	2	4096	2048	Yes	2	16	8	Yes	69	7.5	71	10	-1.38	-1.59	-1.1	-2.01	.32	1.72	-.6300000000000001	1.91	2.82	0	0	62.69	41.67	20.1	0	1.35	1952.93	2864.31	4.66	3134.4
50102	M	1	Group B	PRV MEEDAT sample	8	11/3/2014	278	9.139716011270124	366	136.17	3.75	586.53003	27.809999	7.4159999	4.3073368	Yes	Yes	2	1024	512	Yes	2	16	8	Yes	68.5	8.6	72	9.199999999999999	-1.62	-.35	.75	-1.59	-.44	.44	.03	-.09	-.31	0	0	.5	34.81	23.42	0	29.17	88.2	797.25	.22	1971.07
50104	M	1	Group A	non-PRV MEEDAT sample	8	11/4/2014	275	9.041085982371527	359	9.6300001	3.75	3.75	3.75	1	.38940808	No	No	2	2048	1024	Yes	2	22	11	Yes	66.5	6.7	69	7.6	-2.46	-2.59	-1.6	-2.75	-2.12	-.9300000000000001	-.29	.4699999999999998	.67	0	0	.41	47.17	72.15000000000001	0	23.6	162.98	589.86	.09	2003.97
50105	M	1	Group B	PRV MEEDAT sample	8	11/4/2014	276	9.073962658671059	361	373.37	99.239998	532.64001	112.2	1.1305925	1.4265742	No	No	2	2048	1024	Yes	2	22	11	Yes	70.5	8	72	8.5	-.6900000000000001	-1	-.8	-1.51	-1.12	-.52	-.82	-.1200000000000001	.28	0	0	31.51	53.86	26.91	.008	42.11	80.76000000000001	1455.06	16.31	1982.54
50108	F	2	Group B	PRV MEEDAT sample	8	11/4/2014	331	10.88217985514537	416	306.09	271.01999	374.14001	284.26999	1.0488894	1.2223203	No	No	4096	16384	4	Yes	2	16	8	Yes	68	7.6	70	8.300000000000001	-1.83	-1.11	-.21	-2.25	-.9500000000000001	.18	-.4199999999999999	.16	.39	0	0	5.94	48.59	30.34	.046	18.81	1095.89	1242.1	.15	2464.21
50109	F	2	Group A	non-PRV MEEDAT sample	8	11/4/2014	322	10.58628976844957	408	11.13	3.75	1542.39	1308.9	349.04001	138.57951	Yes	Yes	2	2048	1024	Yes	2	8	4	Yes	71	7.8	72.5	8	-.49	-.8200000000000001	-.78	-1.2	-1.21	-.9	-.71	-.3899999999999999	-.12	0	0	4.54	20.84	51.05	.005	61.1	185.54	354.03	.61	1646.38
50110	F	2	Group B	PRV MEEDAT sample	8	11/4/2014	317	10.42190638695191	403	53.16	47.560001	3.75	3.75	.078847766	.070541762	No	No	2	8192	4096	Yes	2	16	8	Yes	72.5	8.5	73	10.2	.19	-.08	-.22	-.9500000000000001	.8100000000000001	1.63	-1.14	.89	1.85	0	0	1.69	28.23	59.07	.002	59.27	393.14	1248.4	.09	2070.84
50114	M	1	Group B	PRV MEEDAT sample	8	11/6/2014	316	10.38902971065237	400	8.1000004	3.75	44.669998	3.75	1	5.5148144	No	Yes	2	16384	8192	Yes	2	32	16	Yes	74	9.300000000000001	75	9.300000000000001	.1	.04	0	-.86	-.58	-.26	-.96	-.62	-.26	0	0	19.21	12.45	21.42	0	105.9	161.56	1010.27	.88	2247.22
50115	F	2	Group B	PRV MEEDAT sample	8	11/6/2014	280	9.20546936386919	364	3.75	3.75	3.75	3.75	1	1	No	No	2	4096	2048	Yes	2	22	11	Yes	66	7.8	69	7.9	-1.82	-.49	.71	-1.93	-1.02	-.08	-.1099999999999999	-.53	-.7899999999999999	0	0	10.41	21.7	18.3	.004	33.16	498.14	1905.43	.14	1464.97
50117	F	2	Group B	PRV MEEDAT sample	8	11/6/2014	290	9.534236126864519	374	94.589996	40.040001	8371.4004	20438.461	510.45105	88.501961	Yes	Yes	2	8192	4096	Yes	2	64	32	Yes	71.5	9.199999999999999	75	9.6	.26	.78	.9	.25	.51	.53	-.01	-.27	-.37	0	0	10.6	20.82	12.21	0	58.62	202.77	1677.66	2.42	2696.06
50121	M	1	Group B	PRV MEEDAT sample	8	11/6/2014	286	9.402729421666388	379	3.75	3.75	156.71001	112.98	30.128	41.789333	Yes	Yes	2	16384	8192	Yes	2	16	8	Yes	71	8.699999999999999	74	9.300000000000001	-.66	-.32	.07	-.9500000000000001	-.43	0	-.29	-.11	-.07	0	0	7.53	24.94	7.81	0	29.29	44.12	1219.19	.58	2009.9
50123	M	1	Group B	PRV MEEDAT sample	8	11/6/2014	331	10.88217985514537	428	194.08	129.19	162.17999	141.41	1.0945894	.83563477	No	No	2	4096	2048	Yes	2	91	45.5	Yes	68.5	7.8	71	9	-2.53	-1.68	-.43	-2.87	-1.06	.48	-.3399999999999999	.6199999999999999	.9099999999999999	0	0	18.64	21.51	21.3	0	27.13	3483.64	1900.79	5.56	1767.66
50125	F	2	Group B	PRV MEEDAT sample	8	11/6/2014	276	9.073962658671059	372	8.0100002	3.75	63.349998	3.75	1	7.9088635	No	Yes	2	256	128	Yes	2	32	16	Yes	70.5	7.8	72	8.199999999999999	.11	-.45	-.65	-.88	-.76	-.49	-.99	-.31	.16	0	0	2.57	45.88	10.67	0	1.35	320.31	485.94	.08	1420.04
50128	M	1	Group B	PRV MEEDAT sample	8	11/6/2014	275	9.041085982371527	359	59.75	10.85	86.57	11.6	1.0691245	1.4488703	No	No	2	8192	4096	Yes	2	32	16	Yes	69.5	8.9	73	9.199999999999999	-1.12	-.01	.8300000000000001	-1.06	-.39	.15	.0600000000000001	-.38	-.6800000000000001	0	0	1.64	32.56	42.25	.01	1.35	908.59	764.5	.11	1766.26
50129	M	1	Group A	non-PRV MEEDAT sample	8	11/6/2014	281	9.238346040168723	377	13.43	3.75	639.65997	998.15002	266.17334	47.629185	Yes	Yes	2	512	256	Yes	2	32	16	Yes	70	8.5	71	9.199999999999999	-1.01	-.49	.11	-2.17	-.52	.74	-1.16	-.03	.63	0	0	34.14	36.67	18.65	.019	8.57	165.54	1562.67	45.56	2933.07
50133	F	2	Group A	non-PRV MEEDAT sample	8	11/6/2014	286	9.402729421666388	370	3.75	3.75	3.75	3.75	1	1	No	No	2	16384	8192	Yes	2	64	32	Yes	67.5	7.7	72	8.6	-1.31	-.65	.09	-.85	-.36	.04	.4600000000000001	.29	-.05	0	1	2.62	31.05	19.37	.016	1.35	146.59	356.46	.3	1694.32
50136	F	2	Group B	PRV MEEDAT sample	8	11/6/2014	284	9.336976069067323	380	102.45	3.75	271.10999	25.280001	6.7413335	2.6462665	Yes	No	2	16384	8192	Yes	2	181	90.5	Yes	68	6.8	72	9	-1.07	-1.67	-1.47	-1	-.05	.54	.0700000000000001	1.62	2.01	0	0	3.51	32.06	21.89	.012	1.35	284.79	586.52	.06	1838.54
50137	F	2	Group B	PRV MEEDAT sample	8	11/7/2014	280	9.20546936386919	368	93.290001	26.27	662.45001	72.919998	2.7757897	7.1009755	No	Yes	2	2048	1024	Yes	2	8	4	Yes	65	8.199999999999999	68	8.9	-2.23	-.08	1.56	-2.37	-.06	1.49	-.1400000000000001	.02	-.0700000000000001	0	0	2.46	88.88	41.67	.013	32.73	225.07	1781.43	1.61	2272.95
50140	F	2	Group B	PRV MEEDAT sample	8	11/10/2014	275	9.041085982371527	360	13.01	3.75	46.75	16.459999	4.3893332	3.5933897	Yes	Yes	2	4096	2048	Yes	2	64	32	Yes	71	9	73	9.9	.33	.72	.79	-.31	.85	1.32	-.64	.13	.53	0	0	12	47.76	14.69	.013	28.41	389.45	1147.05	1.69	2030.39
50141	F	2	Group B	PRV MEEDAT sample	8	11/10/2014	341	11.21094661814069	426	40.970001	3.75	507.54999	16.209999	4.3226666	12.388332	Yes	Yes	2	4096	2048	Yes	2	32	16	Yes	71	8.800000000000001	72.5	9.5	-.8	.03	.55	-1.44	.1	1	-.6399999999999999	.07	.45	1	1	2.2	36.01	15.9	.011	1.35	246.28	809.08	.21	1698.92
50143	M	1	Group A	non-PRV MEEDAT sample	8	11/10/2014	275	9.041085982371527	359	3.75	3.75	3.75	3.75	1	1	No	No	2	512	256	Yes	2	64	32	Yes	73.5	8.699999999999999	75	9.800000000000001	.66	-.22	-.67	-.21	.19	.37	-.87	.41	1.04	0	0	11.6	12.8	9.48	.008	11.43	108.29	2452.47	3	1841.06
50145	F	2	Group B	PRV MEEDAT sample	8	11/10/2014	279	9.172592687569658	363	55.880001	3.75	4253.8398	3246.8101	865.81604	76.12455	Yes	Yes	2	512	256	Yes	11	64	5.818181818181818	Yes	65	7	66	7	-2.22	-1.38	-.13	-3.08	-2.04	-.48	-.8599999999999999	-.6599999999999999	-.35	1	1	17.53	28.34	12.65	.013	11.94	54.25	1446.28	67	1544.69
50147	M	1	Group B	PRV MEEDAT sample	8	11/10/2014	273	8.975332629772462	368	33.849998	3.75	27.09	9.21	2.4560001	.80029547	No	No	2	4	2	No	2	11	5.5	Yes	69.5	7.8	73.5	8.300000000000001	-1.08	-1.2	-.78	-.99	-1.39	-1.26	.0900000000000001	-.1900000000000002	-.48	0	1	1.37	15.23	27.38	.014	30.14	84.28	4546.61	.28	2279.05
50148	M	1	Group B	PRV MEEDAT sample	8	11/10/2014	276	9.073962658671059	361	3.75	3.75	3.75	3.75	1	1	No	No	2048	2048	1	No	2	64	32	Yes	66.5	7.7	70	8.699999999999999	-2.48	-1.34	.13	-2.36	-.91	.39	.1200000000000001	.4300000000000001	.26	0	0	2.06	38.73	31.27	.015	21.84	1315.07	1220.59	.04	2346.11
50153	M	1	Group B	PRV MEEDAT sample	8	11/10/2014	310	10.19176965285518	394	3.75	3.75	13.85	3.75	1	3.6933334	No	Yes	2	256	128	Yes	2	45	22.5	Yes	70.5	9.1	66	7	-1.32	-.11	.77	-4.48	-3.1	-.86	-3.16	-2.99	-1.63	0	0	1.36	58.02	15.58	.011	17.87	245.72	1373.72	.17	1830.31
50155	M	1	Group B	PRV MEEDAT sample	8	11/10/2014	279	9.172592687569658	372	251.57001	558.19	12467.81	14041.08	25.154661	49.560001	Yes	Yes	2	1024	512	Yes	6	45	7.5	Yes	71.5	9.800000000000001	72.5	9.800000000000001	-.31	.84	1.33	-1.47	.09	1.04	-1.16	-.75	-.29	1	1	15.1	42.35	15.29	.01	26.37	407.03	596.03	.47	3293.92
50157	M	1	Group B	PRV MEEDAT sample	8	11/10/2014	318	10.45478306325144	404	125.42	72.540001	6136.77	3238.8501	44.649158	48.929756	Yes	Yes	2	4096	2048	Yes	2	64	32	Yes	71	7.2	73	7.6	-1.24	-2.3	-2.3	-1.73	-2.43	-2.23	-.49	-.1299999999999999	.0700000000000003	1	1	1.94	82.42	28.31	.013	22.49	105.93	910.9	.03	1235.46
50159	M	1	Group B	PRV MEEDAT sample	8	11/11/2014	275	9.041085982371527	366	48.93	26.49	82.32	67.269997	2.5394487	1.6824034	No	No	2	512	256	Yes	2	22	11	Yes	73.3	10.2	75	11.3	.5700000000000001	1.25	1.29	-.33	1.45	2.03	-.9000000000000001	.2	.7400000000000002	0	0	4.2	82.65000000000001	36.22	.008	31.45	261.82	953.39	.29	1871.59
50161	F	2	Group B	PRV MEEDAT sample	8	11/11/2014	279	9.172592687569658	376	3.75	3.75	7.52	11.5	3.0666666	2.0053334	Yes	No	2	1024	512	Yes	2	11	5.5	Yes	62.5	6.4	64.5	7.6	-3.25	-2.14	-.16	-3.83	-1.43	.9400000000000001	-.5800000000000001	.7100000000000002	1.1	0	0	1.63	60.42	29.23	.007	11.92	14.77	2188.12	.65	188.98
50165	M	1	Group B	PRV MEEDAT sample	8	11/12/2014	273	8.975332629772462	371	10.76	3.75	187.33	17.57	4.6853333	17.409851	Yes	Yes	2	512	256	Yes	2	32	16	Yes	71	8	73.5	9.6	-.41	-.97	-.96	-1.04	-.09	.52	-.63	.88	1.48	0	0	.67	34.59	47.55	.009	7.7	142.08	549.04	.12	943.71
50166	M	1	Group B	PRV MEEDAT sample	8	11/12/2014	362	11.90135682043088	453	73.209999	71.309998	2627.6699	496.38	6.9608755	35.892227	Yes	Yes	2	2048	1024	Yes	2	256	128	Yes	71	8.699999999999999	75	9.800000000000001	-1.95	-.92	.07	-1.59	-.44	.37	.3599999999999999	.48	.3	0	0	9.09	71.56999999999999	26.23	.018	18.34	435.05	1406.42	2	1290.16
50167	F	2	Group B	PRV MEEDAT sample	8	11/13/2014	350	11.50683670483649	439	29.049999	3.75	64.769997	3.75	1	2.229604	No	No	2	256	128	Yes	2	64	32	Yes	72	8.199999999999999	74	9.199999999999999	-.55	-.61	-.49	-1.06	-.24	.29	-.51	.37	.78	0	0	45.92	109.26	38.83	.017	3.85	1954.33	1785.22	60.7	2387.48
50170	M	1	Group A	non-PRV MEEDAT sample	8	11/13/2014	287	9.43560609796592	371	3.75	3.75	3.75	3.75	1	1	No	No	2	4096	2048	Yes	2	91	45.5	Yes	66.5	6.5	68	7	-2.67	-2.96	-1.99	-3.34	-2.95	-1.61	-.6699999999999999	.0099999999999998	.3799999999999999	0	0	4.38	24.54	52.82	.01	20.18	208	525.65	.63	1563.95
50172	M	1	Group B	PRV MEEDAT sample	8	11/13/2014	299	9.830126213560314	383	13.18	21.290001	216.07001	375.5	17.637388	16.393778	Yes	Yes	2	2048	1024	Yes	2	91	45.5	Yes	73.5	8.9	76	10	.2	-.22	-.39	-.18	.2	.36	-.38	.42	.75	0	0	10.58	13.7	19.97	.018	33.25	64.11	997.98	.41	1604.69
50173	F	2	Group B	PRV MEEDAT sample	8	11/13/2014	280	9.20546936386919	364	178.19	9.6499996	867.47998	87.959999	9.1150265	4.8682866	Yes	Yes	2048	8192	4	Yes	2	32	16	Yes	70.5	7.7	73	7.6	.04	-.6	-.79	-.38	-1.34	-1.62	-.42	-.7400000000000001	-.8300000000000001	0	0	.42	15.73	78.86	.009	12.67	430.93	1162.21	.3	1956.23
50175	F	2	Group B	PRV MEEDAT sample	8	11/13/2014	276	9.073962658671059	371	40.169998	3.75	1319.65	1136.02	302.93866	32.851631	Yes	Yes	2	2048	1024	Yes	2	91	45.5	Yes	68	7.7	72.40000000000001	8.800000000000001	-.92	-.5600000000000001	-.06	-.71	-.17	.19	.2100000000000001	.39	.25	1	1	18.67	9.199999999999999	10.5	.01	36.41	57.82	239.02	.5600000000000001	1303.68
50177	F	2	Group A	non-PRV MEEDAT sample	8	11/13/2014	274	9.008209306071993	358	14.73	3.75	10.03	3.75	1	.68092328	No	No	2	4096	2048	Yes	2	256	128	Yes	69.5	8.1	71.5	8.199999999999999	-.27	-.13	.05	-.87	-.67	-.36	-.6	-.54	-.41	0	0	5.7	16.46	19.97	.006	55.52	57.59	549.18	1.55	2170.69
50178	F	2	Group A	non-PRV MEEDAT sample	8	11/13/2014	276	9.073962658671059	360	14.1	3.75	33.34	3.75	1	2.3645389	No	No	2	1024	512	Yes	2	512	256	Yes	66.5	6.8	68	7.5	-1.54	-1.6	-.97	-2.26	-1.43	-.36	-.7200000000000002	.1700000000000002	.61	0	0	9.82	21.05	24.59	.011	43.14	89.40000000000001	2480.46	9.77	2128.3
50180	M	1	Group B	PRV MEEDAT sample	8	11/13/2014	277	9.106839334970593	373	3.75	3.75	23.700001	3.75	1	6.3200002	No	Yes	2			Yes	2	91	45.5	Yes	71	7.9	75.5	8.6	-.49	-1.12	-1.12	-.23	-1.1	-1.36	.26	.02	-.24	0	0	5.23	46.14	18.44	.008		309.21	1143.04	1.03	2519.17
50181	M	1	Group B	PRV MEEDAT sample	8	11/13/2014	274	9.008209306071993	370	37.439999	8.0699997	48.310001	3.75	.46468404	1.2903312	No	No	2	256	128	Yes	4	64	16	Yes	72.5	8.9	76.5	10	.24	0	-.11	.24	.29	.24	0	.29	.35	0	0	3.91	94.91	31.19	.011	34.66	120.84	1066.68	.8	1121.73
50184	F	2	Group B	PRV MEEDAT sample	8	11/13/2014	294	9.66574283206265	391	80.040001	265.32001	11898.05	40627.211	153.12532	148.65129	Yes	Yes	2	2048	1024	Yes	2	45	22.5	Yes	71	8.800000000000001	75.59999999999999	10.1	-.01	.38	.55	.22	.8100000000000001	.9500000000000001	.23	.4300000000000001	.4	0	0	.74	40.24	28.02	.006	35.4	387.91	2269.97	.75	2098.59
50186	F	2	Group B	PRV MEEDAT sample	8	11/13/2014	275	9.041085982371527	366	13.43	3.75	46.75	13.43	3.5813334	3.4810126	Yes	Yes	2	1024	512	Yes	4	22	5.5	Yes	68	7.5	70	8.300000000000001	-.91	-.77	-.36	-1.57	-.62	.18	-.66	.15	.54	0	0	15.86	120.93	34.5	.006	42.03	32.03	757.87	.45	1026.36
50189	F	2	Group A	non-PRV MEEDAT sample	8	11/14/2014	273	8.975332629772462	362	8.0799999	3.75	3.75	3.75	1	.46410891	No	No	2	2048	1024	Yes	2	64	32	Yes	64.5	7.2	67.5	7	-2.32	-1.09	.36	-2.49	-2.03	-.97	-.1700000000000004	-.9400000000000002	-1.33	0	1	17.68	161.19	23.3	.006	28.65	138.68	1514.46	1.42	1481.09
50190	M	1	Group B	PRV MEEDAT sample	8	11/14/2014	276	9.073962658671059	360	11.08	3.75	71.190002	3.75	1	6.4250903	No	Yes	2	2048	1024	Yes	2	6	3	No	71	10.1	73	10.4	-.47	1.15	1.83	-1.07	.73	1.59	-.6000000000000001	-.4200000000000002	-.24	1	1	34.9	21.04	27.82	.006	28.95	136.57	1052.44	67	1917.08
50191	F	2	Group B	PRV MEEDAT sample	8	11/14/2014	293	9.632866155763118	380	39.02	14.14	21.67	3.75	.26520509	.5553562	No	No	256	4096	16	Yes	2	45	22.5	Yes	68.5	7.5	72	8.6	-1.02	-.92	-.51	-1	-.42	.04	.02	.5	.55	0	1	16.47	108.09	18.07	.006	36.78	698.18	1628.56	.74	1451.12
50194	M	1	Group B	PRV MEEDAT sample	8	11/17/2014	279	9.172592687569658	374	12.94	3.75	111.25	3.75	1	8.597373	No	Yes	2	2048	1024	Yes	2	512	256	Yes	64.5	6.3	68	7.9	-3.42	-3.16	-1.57	-3.38	-1.88	-.1	.04	1.28	1.47	1	1	24.22	37.2	19.79	.006	11.63	266.08	1675.91	13.72	1574.19
50195	M	1	Group B	PRV MEEDAT sample	8	11/17/2014	275	9.041085982371527	370	12.68	3.75	26.15	3.75	1	2.0623028	No	No	512	8192	16	Yes	4	16	4	Yes	72	7.9	73.5	7.8	-.01	-1.1	-1.43	-1.02	-1.97	-2.04	-1.01	-.8699999999999999	-.6100000000000001	0	0	14.99	47.89	33.74	.006	14.59	159.34	1661.22	30.12	1831.39
50197	M	1	Group A	non-PRV MEEDAT sample	8	11/17/2014	280	9.20546936386919	365	12.05	3.75	3.75	3.75	1	.3112033	No	No	2	4096	2048	Yes	2	91	45.5	Yes	72	9.6	72	10.3	-.1	.64	.9500000000000001	-1.57	.6	1.76	-1.47	-.04	.8099999999999999	0	0	38.2	90.61	31.04	.006	26.43	326.89	424.99	5.48	1822.89
50198	M	1	Group B	PRV MEEDAT sample	8	11/17/2014	274	9.008209306071993	366	224.25	55.779999	532.81	79.900002	1.4324131	2.3759644	No	No	2	4096	2048	Yes	6	11	1.833333333333333	No	65.5	7.4	69	7.2	-2.88	-1.68	.02	-2.85	-2.66	-1.61	.0299999999999998	-.9800000000000002	-1.63	0	0	3.35	60.45	37.34	.006	38.21	266.43	1031.31	.3	1871.94
50199	M	1	Group B	PRV MEEDAT sample	8	11/17/2014	274	9.008209306071993	365	32.799999	3.75	202.83	55.5	14.8	6.1838417	Yes	Yes	2	8	4	Yes	2	11	5.5	Yes	74.5	10.2	76.5	10.5	1.13	1.26	.97	.32	.78	.8200000000000001	-.8100000000000001	-.48	-.1499999999999999	0	0	8.539999999999999	54.65	23.68	.006	62.61	311.84	1152.91	7.42	2413.62
50202	F	2	Group B	PRV MEEDAT sample	8	11/17/2014	318	10.45478306325144	403	77.050003	12.5	1419.27	364.85001	29.188	18.420116	Yes	Yes	2	8192	4096	Yes	2	32	16	Yes	65.5	7.1	71.5	6.7	-2.64	-1.58	-.15	-1.51	-2.69	-2.71	1.13	-1.11	-2.56	0	0	23.31	29.55	13.47	.006	35.09	346.74	1051.84	2.84	3287.73
50203	M	1	Group B	PRV MEEDAT sample	8	11/17/2014	297	9.764372860961249	382	243.45	2301.6799	270.76001	901.21997	.39154878	1.1121792	No	No	2	4096	2048	Yes	2	32	16	Yes	72	9	74	10.5	-.43	-.1	.18	-1	.66	1.44	-.5700000000000001	.76	1.26	0	0	78.04000000000001	48.08	20.26	.006	9.66	363.08	1938.74	56.85	1860.69
50204	M	1	Group B	PRV MEEDAT sample	8	11/17/2014	273	8.975332629772462	358	12.8	3.75	640.67999	9318.9199	2485.0454	50.053123	Yes	Yes	2	2048	1024	Yes	2	22	11	Yes	70	8.6	72.5	9.199999999999999	-.86	-.31	.25	-1.25	-.38	.29	-.39	-.07	.04	0	0	.74	96.56	30.47	.006	28.35	471.21	583	.31	1640.03
50206	F	2	Group A	non-PRV MEEDAT sample	8	11/17/2014	282	9.271222716468257	368	3.75	3.75	3.75	3.75	1	1	No	No	2	4	2	No	2	8	4	Yes	68.5	6.7	71	8	-.8200000000000001	-1.78	-1.8	-1.21	-.9400000000000001	-.5	-.3899999999999999	.84	1.3	0	0	4.29	108.59	31.63	.006	20.9	1560.99	1504	.64	1957.22
50207	M	1	Group A	non-PRV MEEDAT sample	8	11/17/2014	275	9.041085982371527	361	16.25	3.75	66.68	3.75	1	4.1033845	No	Yes	2	512	256	Yes	6	22	3.666666666666667	No	68.5	6.9	71	8.199999999999999	-1.57	-2.32	-1.98	-1.93	-1.45	-.65	-.3599999999999999	.8699999999999999	1.33	1	1	.74	126.96	79.23	.006	15.28	421.14	2070.53	.27	1176.78
50209	F	2	Group B	PRV MEEDAT sample	8	11/17/2014	303	9.961632918758445	389	18.530001	3.75	21.879999	3.75	1	1.1807878	No	No	2	1024	512	Yes	2	6	3	No	70.5	8.199999999999999	73	9.199999999999999	-.37	-.26	-.09	-.75	.07	.53	-.38	.33	.62	0	0	33.81	22.94	13.2	.006	7.89	302.5	1285.28	1.98	2037.11
50210	M	1	Group B	PRV MEEDAT sample	8	11/17/2014	288	9.468482774265453	373	205.99001	91.910004	246.07001	118.1	1.2849526	1.1945726	No	No	2	4096	2048	Yes	2	11	5.5	Yes	72	8.199999999999999	74	8.5	-.26	-.88	-.96	-.86	-1.21	-1.1	-.6	-.33	-.1400000000000001	0	0	35.11	37.7	13.63	.006	45.03	859.03	1821.73	1.03	1963.06
50212	F	2	Group B	PRV MEEDAT sample	8	11/17/2014	281	9.238346040168723	366	550.92999	302	7245.2798	12836.1	42.503639	13.150999	Yes	Yes	2	8192	4096	Yes	2	11	5.5	Yes	65.5	8	70	8.300000000000001	-2.04	-.29	1.14	-1.57	-.62	.18	.47	-.33	-.9600000000000002	0	0	.74	58.37	19.81	.006	1.35	80.94	579.88	2.8	1514.48
50213	M	1	Group A	non-PRV MEEDAT sample	8	11/17/2014	323	10.6191664447491	408	12.56	3.75	1472.67	707.87	188.76534	117.25079	Yes	Yes	512	4096	8	Yes	2	8	4	Yes	69	8.6	73	10	-2.19	-.73	.58	-1.79	.03	1.14	.3999999999999999	.76	.5600000000000002	0	0	7.22	43.09	16.25	.006	7.99	95.3	511.76	.31	988.5700000000001
50216	M	1	Group B	PRV MEEDAT sample	8	11/18/2014	323	10.6191664447491	407	18.719999	3.75	1650.49	198.61	52.962666	88.167206	Yes	Yes	2	2048	1024	Yes	2	22	11	Yes	70	8.9	72.5	9.300000000000001	-1.75	-.42	.66	-1.98	-.62	.42	-.23	-.2	-.2400000000000001	0	0	.74	37.7	32.22	.006	15.76	67.55	1100.1	6.82	1144.58
50217	F	2	Group B	PRV MEEDAT sample	8	11/18/2014	276	9.073962658671059	369	52.93	28.540001	566.78003	2087.46	73.141556	10.708105	Yes	Yes	2	16384	8192	Yes	2	22	11	Yes	68.5	7.4	71.5	8.5	-.72	-.89	-.66	-1.03	-.45	.04	-.3100000000000001	.44	.7000000000000001	0	0	19.88	139.24	23.37	.006	8.140000000000001	1719.52	643.37	.86	1751.55
50220	F	2	Group B	PRV MEEDAT sample	8	11/18/2014	277	9.106839334970593	361	25.219999	3.75	1258.11	831.48999	221.73067	49.88541	Yes	Yes	2	8192	4096	Yes	2	11	5.5	Yes	65	7	68	7.8	-2.18	-1.37	-.13	-2.28	-1.11	.08	-.1000000000000001	.26	.21	1	1	3.57	54.4	40.04	.006	50.12	229.04	1028.77	18.91	2809.75
50223	M	1	Group B	PRV MEEDAT sample	8	11/20/2014	350	11.50683670483649	434	1023.74	330.35999	746.01001	236.09	.71464467	.72871041	No	No	2	4096	2048	Yes	2	22	11	Yes	71.5	8.4	75	10.5	-1.55	-1.15	-.51	-1.34	.31	1.18	.21	1.46	1.69	0	0	3.03	74.78	125.88	.006	1.35	424.63	1805.86	7.12	1611.06
50224	F	2	Group B	PRV MEEDAT sample	8	11/20/2014	288	9.468482774265453	372	27.700001	3.75	16.51	3.75	1	.59602886	No	No	2	16384	8192	Yes	2	45	22.5	Yes	71	8.699999999999999	74.5	9.800000000000001	.09	.34	.43	.08	.6900000000000001	.86	-.01	.35	.43	0	0	25.63	33.21	43.42	.006	12.02	82.75	589.58	22.75	2038.68
50225	M	1	Group A	non-PRV MEEDAT sample	8	11/20/2014	276	9.073962658671059	360	3.75	3.75	12.51	17.379999	4.6346664	3.336	Yes	Yes	2	512	256	Yes	2	2	1	No	71	8.300000000000001	73	8.9	-.47	-.66	-.5	-1.07	-.7000000000000001	-.25	-.6000000000000001	-.04	.25	0	0	12.72	76.83	40.93	.006	11.8	608.42	817.67	.35	1764.57
50226	F	2	Group B	PRV MEEDAT sample	8	11/20/2014	286	9.402729421666388	377	9.9899998	3.75	828.83002	504.84	134.62399	82.965973	Yes	Yes	2	2048	1024	Yes	2	32	16	Yes	72	8.5	74	9.1	.54	.17	-.09	-.19	.06	.17	-.73	-.11	.26	0	0	23.78	132.32	24.42	.006	1.35	245.42	285.23	.25	639.63
50230	F	2	Group B	PRV MEEDAT sample	8	11/20/2014	278	9.139716011270124	368	25.540001	3.75	103.1	8.6199999	2.2986667	4.0368047	No	Yes	2	4096	2048	Yes	2	11	5.5	Yes	66.5	7	70	7.3	-1.58	-1.37	-.65	-1.6	-1.71	-1.26	-.02	-.3399999999999999	-.61	1	1	41.68	140.69	15.11	.006	13.55	139.09	1317.38	.62	1913.87
50231	M	1	Group B	PRV MEEDAT sample	8	11/20/2014	307	10.09313962395658	392	10.46	9.8299999	353.29001	43.139999	4.3886061	33.775333	Yes	Yes	2	8	4	Yes	2	11	5.5	Yes	70.5	8	72	9.5	-1.26	-1.26	-.8	-1.97	-.33	.8200000000000001	-.71	.9299999999999999	1.62	0	0	136.55	62.62	37.93	7.63	1.35	85.97	1086.43	21.91	1846.99
50232	M	1	Group B	PRV MEEDAT sample	8	11/20/2014	289	9.501359450564985	381	32.360001	3.75	711.53998	97.379997	25.967999	21.988256	Yes	Yes	2	128	64	Yes	2	16	8	Yes	73.5	9	75	9.300000000000001	.39	-.03	-.26	-.5700000000000001	-.45	-.26	-.9600000000000001	-.42	0	0	0	3.96	24.49	17.24	.006	1.35	41.2	241.94	17.2	542.15
50235	F	2	Group B	PRV MEEDAT sample	8	11/20/2014	274	9.008209306071993	370	278.47	333.54001	237.33	408.84	1.22576	.85226417	No	No	2	128	64	Yes	2	11	5.5	Yes	69	7.2	73	7.3	-.47	-1.1	-1.12	-.47	-1.73	-2.1	0	-.6299999999999999	-.98	0	0	.74	43.79	31.93	.006	10.92	209.95	611.96	.26	1284.87
50237	M	1	Group B	PRV MEEDAT sample	8	11/20/2014	315	10.35615303435284	399	2404.9399	1149.3	3131.8701	2023.72	1.7608283	1.3022654	No	No	2	512	256	Yes	2	45	22.5	Yes	70.5	7.3	72.5	7.9	-1.4	-2.16	-1.95	-1.87	-2.05	-1.58	-.47	.1100000000000003	.3699999999999999	0	0	7.61	41.36	45.07	.006	32.77	667.14	1671.62	6	1896.59
50238	M	1	Group B	PRV MEEDAT sample	8	11/20/2014	315	10.35615303435284	399	797.97998	1423.26	970.84003	1667.5601	1.1716483	1.216622	No	No	2	512	256	Yes	2	8	4	Yes	71.5	10.4	74	10.9	-.97	1.08	2.02	-1.25	.88	1.87	-.28	-.2000000000000001	-.1499999999999999	0	0	.74	34.28	67.62000000000001	.006	15.18	100.53	469.46	1.08	917.46
50243	F	2	Group B	PRV MEEDAT sample	8	11/20/2014	288	9.468482774265453	385	15.05	3.75	205.3	55.919998	14.912	13.641196	Yes	Yes	2	8192	4096	Yes	4	22	5.5	Yes	69.5	8.300000000000001	71	9.4	-.52	-.04	.32	-1.46	.27	1.26	-.94	.31	.94	0	0	8.49	78.90000000000001	28.69	.006	22.51	321.62	1172.09	1.35	1335.09
50244	F	2	Group B	PRV MEEDAT sample	8	11/20/2014	275	9.041085982371527	359	120.03	43.689999	493.45999	140.14	3.2075992	4.1111388	Yes	Yes	2	1024	512	Yes	4	16	4	Yes	70	9.4	72	9.1	-.08	1.07	1.51	-.6900000000000001	.18	.66	-.6100000000000001	-.8900000000000001	-.85	0	0	5.64	100.53	38.6	.006	8.699999999999999	262.21	1273.54	.4	1349.58
50246	F	2	Group A	non-PRV MEEDAT sample	8	11/20/2014	349	11.47396002853696	445	3.75	3.75	3.75	3.75	1	1	No	No	2	128	64	Yes	4	11	2.75	No	71	9.199999999999999	74.5	9.4	-.9300000000000001	.34	1.03	-.9500000000000001	-.1	.41	-.02	-.4400000000000001	-.62	0	0	4.43	76.47	62.38	.006	14.83	269.71	1175.3	.27	2353.27
50247	M	1	Group B	PRV MEEDAT sample	8	11/20/2014	276	9.073962658671059	374	274.66	103.25	515.15002	141.38	1.3692979	1.8755918	No	No	2	1024	512	Yes	4	22	5.5	Yes	71	7.5	73.5	9.699999999999999	-.47	-1.58	-1.77	-1.08	-.01	.64	-.6100000000000001	1.57	2.41	0	0	27.98	81.08	37.22	.006	25.69	146.94	1503.24	15.34	3069.89
50248	M	1	Group B	PRV MEEDAT sample	8	11/20/2014	281	9.238346040168723	365	46.939999	3.75	266.32001	11.85	3.1600001	5.6736264	Yes	Yes	2	1024	512	Yes	4	4	1	No	69	8.199999999999999	72	9	-1.46	-.8200000000000001	.01	-1.57	-.63	.18	-.1100000000000001	.1900000000000001	.17	0	0	4.82	17.17	54.98	.006	19.19	500.5	1341.52	.4	2009.78
50252	M	1	Group B	PRV MEEDAT sample	8	11/20/2014	291	9.567112803164052	375	120.88	80.699997	228.5	215.02	2.6644363	1.8903044	No	No	512	1024	2	No	4	4	1	No	70.5	8.300000000000001	73	9.699999999999999	-.98	-.79	-.34	-1.31	-.02	.78	-.3300000000000001	.77	1.12	0	0	82.90000000000001	81.65000000000001	32.93	.006	48.84	80.95	948.47	16.47	3878.68
50255	M	1	Group B	PRV MEEDAT sample	8	11/20/2014	279	9.172592687569658	368	11.05	3.75	181.86	99.720001	26.592001	16.457918	Yes	Yes	2	128	64	Yes	2	4	2	No	68	8	72	9.1	-1.86	-1.02	.05	-1.62	-.55	.31	.24	.47	.26	0	0	5.41	10.4	28	.006	6.75	1829.36	1557.37	21.33	2387.39
50256	M	1	Group B	PRV MEEDAT sample	8	11/20/2014	337	11.07943991294256	429	17.780001	14.16	245.12	28.5	2.012712	13.786276	No	Yes	2	128	64	Yes	2	16	8	Yes	75	9.300000000000001	76.5	9.6	.16	-.13	-.26	-.67	-.48	-.25	-.8300000000000001	-.35	.01	0	0	6.96	157.1	39.21	.006	35.26	84.16	1019.95	.63	2734.8
50257	M	1	Group B	PRV MEEDAT sample	8	11/20/2014	288	9.468482774265453	385	102.25	136.5	378.23001	256.34	1.8779486	3.6990709	No	Yes	2	8192	4096	Yes	2	32	16	Yes	68.5	8.300000000000001	73	9.9	-1.8	-.77	.32	-1.46	.1	1.02	.3400000000000001	.87	.7	0	0	3.25	36.6	49.18	.006	5.08	274.8	944.55	.31	1159.32
50258	M	1	Group B	PRV MEEDAT sample	8	11/20/2014	297	9.764372860961249	388	470.17999	223.14999	10387.5	32412.881	145.25154	22.092604	Yes	Yes	2	2048	1024	Yes	2	4	2	No	69.5	8.9	70.5	9.800000000000001	-1.52	-.21	.8300000000000001	-2.54	-.02	1.64	-1.02	.19	.8100000000000001	0	0	13.87	41.15	23.99	.006	21.21	226.58	1104.45	.59	1502.73
50261	F	2	Group B	PRV MEEDAT sample	8	11/20/2014	302	9.928756242458913	393	86.959999	16.299999	273.34	40.32	2.4736197	3.1432843	No	Yes	2	2048	1024	Yes	2	45	22.5	Yes	66	7.2	67	7	-2.18	-1.34	-.16	-3.09	-2.25	-.8100000000000001	-.9099999999999997	-.9099999999999999	-.65	0	0	7.55	34.98	20.4	.006	13.01	462.43	1318.86	19.88	2398.19
50263	F	2	Group B	PRV MEEDAT sample	8	11/20/2014	292	9.599989479463584	382	111.23	120.39	11549.7	12176.05	101.13838	103.8362	Yes	Yes	2	8	4	Yes	2	16	8	Yes	63	7.2	66.5	7	-3.25	-1.26	.91	-3.14	-2.17	-.65	.1099999999999999	-.9099999999999999	-1.56	0	0	126.9	37.35	13.78	.006	1.35	159.16	3842.38	1.19	2928.11
50264	F	2	Group B	PRV MEEDAT sample	8	11/20/2014	285	9.369852745366854	382	235.39999	912.48999	400.14999	2376.3701	2.6042697	1.6998726	No	No	2	4096	2048	Yes	2	16	8	Yes	67	7.6	69	8.1	-1.49	-.75	.1	-2.18	-.9300000000000001	.2	-.6900000000000002	-.1800000000000001	.1	0	0	56.91	28.19	17.23	.006	30.52	87.59999999999999	699.26	2.9	2095.35
50267	M	1	Group A	non-PRV MEEDAT sample	8	11/20/2014	288	9.468482774265453	374	3.75	3.75	3.75	3.75	1	1	No	No	2	4096	2048	Yes	2	4	2	No	65.5	7.5	73.2	9.5	-3.13	-1.69	.19	-1.21	-.2	.48	1.92	1.49	.29	0	0	68.34	50.93	43.22	.006	44.05	516.6	1447.94	.23	2213.64
50268	M	1	Group B	PRV MEEDAT sample	8	11/21/2014	273	8.975332629772462	363	22.459999	3.75	106.25	21.370001	5.698667	4.7306323	Yes	Yes	2	2048	1024	Yes	2	64	32	Yes	69.09999999999999	7.5	71	7.8	-1.26	-1.55	-1.13	-1.96	-1.92	-1.28	-.7	-.3699999999999999	-.1499999999999999	0	0	.74	16.02	21.13	.006	11.17	48.21	333.72	.046	472.71
50270	F	2	Group B	PRV MEEDAT sample	8	11/21/2014	277	9.106839334970593	364	8.0200005	24.370001	7.8200002	23.83	.97784156	.97506231	No	No	2	1024	512	Yes	2	22	11	Yes	67	7.2	74	8.199999999999999	-1.35	-1.13	-.49	.01	-.71	-1	1.36	.4200000000000002	-.51	0	0	74.62000000000001	45.62	20.14	.006	55.57	149.99	1850.31	1.56	2868.84
50271	F	2	Group B	PRV MEEDAT sample	8	11/21/2014	285	9.369852745366854	375	57.040001	112.31	368.64999	860.91998	7.6655684	6.4630084	Yes	Yes	2	4096	2048	Yes	2	4	2	No	68	7.4	72	8	-1.08	-.97	-.51	-.9300000000000001	-.99	-.77	.15	-.02	-.26	0	0	20.23	16.87	15.33	.006	50.13	105.53	688.46	15.46	2176.12
50273	M	1	Group B	PRV MEEDAT sample	8	11/21/2014	278	9.139716011270124	362	3.75	3.75	23.18	29.530001	7.8746667	6.1813335	Yes	Yes	2	2048	1024	Yes	2	64	32	Yes	70	9.1	73	9.4	-.9500000000000001	.17	.9300000000000001	-1.11	-.21	.41	-.16	-.38	-.52	0	0	4.67	27.34	15.72	.006	31.68	152.62	1631.45	.33	1594.64
50275	M	1	Group A	non-PRV MEEDAT sample	8	11/24/2014	277	9.106839334970593	362	12.2	3.75	3485.3101	612.15997	163.24266	285.68115	Yes	Yes	2	32768	16384	Yes	2	16	8	Yes	70	8.199999999999999	73	8.4	-.9400000000000001	-.78	-.33	-1.11	-1.24	-.96	-.17	-.46	-.6299999999999999	0	0	2.33	69.68000000000001	24.76	.006	47.8	119.67	582.79	.36	1655.52
50276	M	1	Group A	non-PRV MEEDAT sample	8	11/24/2014	278	9.139716011270124	370	3.75	3.75	3.75	3.75	1	1	No	No	2	512	256	Yes	2	91	45.5	Yes	68.5	8.699999999999999	70	8.9	-1.62	-.25	.89	-2.49	-.77	.66	-.8700000000000001	-.52	-.23	0	1	2.94	41.09	37.28	.006	10.41	121.3	845.17	2.63	2026.77
50277	M	1	Group B	PRV MEEDAT sample	8	11/24/2014	276	9.073962658671059	360	83.050003	3.75	84.5	3.75	1	1.0174593	No	No	2	2	1	No	2	8	4	Yes	71	8.4	74	8.9	-.47	-.55	-.35	-.65	-.7000000000000001	-.53	-.18	-.15	-.18	0	0	5.36	18.41	20.15	.006	17.97	326.14	2651.92	9.08	2444.75
50280	F	2	Group B	PRV MEEDAT sample	8	11/24/2014	279	9.172592687569658	365	479.51999	359.85001	580.78998	386.17001	1.0731416	1.2111903	No	No	2	4096	2048	Yes	2	22	11	Yes	69.5	8.6	73	8.800000000000001	-.36	.32	.71	-.39	-.13	.04	-.03	-.45	-.6699999999999999	0	0	56.3	38.41	12.55	.006	70.34999999999999	136.37	1066.5	1.78	2754.88
50282	M	1	Group B	PRV MEEDAT sample	8	11/24/2014	297	9.764372860961249	382	61.790001	17.1	587.56	88.199997	5.1578946	9.5089817	Yes	Yes	2	2048	1024	Yes	2	11	5.5	Yes	69	8	72	7.9	-1.74	-1.18	-.3	-1.83	-1.93	-1.43	-.0900000000000001	-.75	-1.13	0	0	.74	9.02	24.17	.006	13.8	350.57	1066.69	1.26	1880.51
50284	F	2	Group B	PRV MEEDAT sample	8	11/24/2014	283	9.304099392767789	368	9.0200005	3.75	439.06	323.51001	86.269333	48.676273	Yes	Yes	2	256	128	Yes	2	6	3	No	70	7.4	73	8	-.23	-.9500000000000001	-1.1	-.44	-.9400000000000001	-1.03	-.21	.01	.0700000000000001	0	0	98.06	26.52	22.84	.006	6.1	84.15000000000001	13551.08	8.529999999999999	2267.82
50287	F	2	Group B	PRV MEEDAT sample	8	11/24/2014	279	9.172592687569658	364	3.75	13.21	557.37	314.09	23.776684	148.632	Yes	Yes	2	16	8	Yes	2	22	11	Yes	63	7	65	7	-3.04	-1.38	.61	-3.48	-2.04	-.13	-.44	-.6599999999999999	-.74	0	0	4.03	15.12	22.93	.006	20.16	454.47	1563.27	2.76	2219.56
50288	F	2	Group B	PRV MEEDAT sample	8	11/25/2014	277	9.106839334970593	362	3.75	3.75	7.5900002	3.75	1	2.0239999	No	No	2	2	1	No	2	8	4	Yes	70.5	8.5	73	9	.09	.24	.31	-.34	.07	.29	-.4300000000000001	-.17	-.02	0	0	36.38	48.24	12	.006	6.74	292.97	394.41	.65	2300.79
50289	F	2	Group B	PRV MEEDAT sample	8	11/25/2014	299	9.830126213560314	384	33.040001	3.75	881.04999	484.10999	129.09599	26.666161	Yes	Yes	2	2048	1024	Yes	4	22	5.5	Yes	68.5	7	74.5	9.800000000000001	-1.12	-1.55	-1.29	-.1	.61	.86	1.02	2.16	2.15	0	0	8.779999999999999	15.2	8.029999999999999	.006	37.54	444.82	1074.89	.43	1494.74
50290	F	2	Group A	non-PRV MEEDAT sample	8	11/25/2014	284	9.336976069067323	369	3.75	3.75	3.75	3.75	1	1	No	No	2	2048	1024	Yes	2	64	32	Yes	68	7.8	70	11	-1.07	-.52	.08	-1.61	1.62	3.12	-.54	2.14	3.04	0	0	5.26	58.24	13.12	.006	38.02	55.19	1567.89	.43	1575.04
50291	F	2	Group A	non-PRV MEEDAT sample	8	11/25/2014	317	10.42190638695191	402	15.59	3.75	2449.0701	200.98	53.594666	157.09238	Yes	Yes	2	16384	8192	Yes	2	45	22.5	Yes	72	8.4	74.5	9.800000000000001	-.01	-.17	-.22	-.36	.5	.86	-.35	.67	1.08	0	0	9.67	68.38	12.17	.006	22.58	182.48	2043.08	.8100000000000001	3356.36
50295	M	1	Group B	PRV MEEDAT sample	8	11/25/2014	276	9.073962658671059	360	9.3199997	3.75	77.860001	3.75	1	8.3540773	No	Yes	2	8192	4096	Yes	2	22	11	Yes	76.5	12.3	76.5	13.2	1.98	3	2.63	.4	2.94	3.44	-1.58	-.0600000000000001	.8100000000000001	0	0	3.55	92.81	17.64	.006	19.18	124.9	332.4	.3	1792.89
50298	F	2	Group B	PRV MEEDAT sample	8	11/25/2014	275	9.041085982371527	362	435.92999	48.529999	356.04999	35.75	.73665774	.81675959	No	No	2	2048	1024	Yes	2	22	11	Yes	67.5	7.5	72	8.1	-1.11	-.77	-.2	-.73	-.8	-.63	.3800000000000001	-.03	-.43	0	1	67.13	64.81999999999999	11.87	.006	24.83	147.98	1079.98	6.14	2164.2
50299	F	2	Group B	PRV MEEDAT sample	8	11/25/2014	278	9.139716011270124	362	12.95	3.75	65.959999	3.75	1	5.0934362	No	Yes	2	8192	4096	Yes	2	91	45.5	Yes	70	7	73	7.5	-.13	-1.37	-1.75	-.34	-1.44	-1.78	-.21	-.0699999999999998	-.03	0	0	96.68000000000001	42.36	10.22	.006	32.21	1774.43	4247.54	.19	2525.25
50302	F	2	Group B	PRV MEEDAT sample	8	11/27/2014	274	9.008209306071993	358	88.059998	44.369999	110.41	70.559998	1.5902637	1.2538043	No	No	2	256	128	Yes	2	45	22.5	Yes	71.5	9.4	76.5	10.1	.5600000000000001	1.08	1.13	1.08	1.02	.76	.52	-.0600000000000001	-.3700000000000001	0	0	3.06	29.89	34.01	.006	50.57	249.04	2255.68	.96	2296.35
50303	M	1	Group A	non-PRV MEEDAT sample	8	11/27/2014	304	9.994509595057979	388	11.67	3.75	13915.33	4517.0698	1204.552	1192.4019	Yes	Yes	2	4096	2048	Yes	2	32	16	Yes	70	7.8	73	8.6	-1.43	-1.47	-.9500000000000001	-1.5	-1.21	-.67	-.0700000000000001	.26	.28	1	1	10.97	62.82	28.61	.006	18.02	49.97	927.23	.37	2174.13
50304	F	2	Group B	PRV MEEDAT sample	8	11/27/2014	298	9.797249537260781	382	23.27	42.639999	47.57	89.300003	2.0942779	2.0442629	No	No	2	8192	4096	Yes	2	64	32	Yes	64	7	66	7	-2.93	-1.54	.24	-3.33	-2.17	-.48	-.3999999999999999	-.6299999999999999	-.72	0	0	27.01	17.18	16.16	.006	13.11	47.26	764.83	.31	1910.2
50306	F	2	Group B	PRV MEEDAT sample	8	11/27/2014	297	9.764372860961249	388	3.75	3.75	46.52	40.279999	10.741333	12.405334	Yes	Yes	2	8192	4096	Yes	2	22	11	Yes	70	8.1	72.5	8.6	-.47	-.32	-.09	-.92	-.48	-.09	-.45	-.16	0	1	1	2.86	42.82	14.95	.006	16.6	107.85	1097.26	.28	1443.34
50309	F	2	Group B	PRV MEEDAT sample	8	11/27/2014	328	10.78354982624677	426	138.33	72.440002	231.71001	60.849998	.84000546	1.6750524	No	No	2	4096	2048	Yes	2	91	45.5	Yes	68	7.6	70	9	-1.79	-1.09	-.21	-2.38	-.34	1.06	-.5899999999999999	.75	1.27	0	0	111.23	18.65	24.64	.2	16.51	863.0700000000001	1163.4	27.52	2814.02
50310	M	1	Group B	PRV MEEDAT sample	8	11/27/2014	275	9.041085982371527	363	30.84	3.75	1395.09	59.099998	15.759999	45.236382	Yes	Yes	2	1024	512	Yes	2	22	11	Yes	73	10.3	76	11.4	.44	1.34	1.48	.14	1.55	1.89	-.3	.21	.4100000000000001	0	0	3.98	32.25	22.42	.006	87.49	76.70999999999999	661.28	.6	1622.37
50311	M	1	Group B	PRV MEEDAT sample	8	11/27/2014	360	11.83560346783182	449	239.72	327.17001	202.17999	239.99001	.73353302	.8434006	No	No	2	4096	2048	Yes	2	22	11	Yes	71.5	8.4	74	8.800000000000001	-1.71	-1.22	-.51	-1.94	-1.39	-.67	-.23	-.1700000000000002	-.16	0	0	3.63	52.55	26.38	.006	31.08	801.35	898.06	1.93	2714.08
50312	F	2	Group B	PRV MEEDAT sample	8	11/27/2014	275	9.041085982371527	359	76.720001	25.469999	139.64999	24.32	.95484883	1.8202554	No	No	2	1024	512	Yes	2	6	3	No	70	7.6	72	9.300000000000001	-.08	-.66	-.8	-.6900000000000001	.36	.89	-.6100000000000001	1.02	1.69	0	0	78.2	38.94	14.19	.006	11.25	2145.33	1214.18	37.24	2238.18
50316	F	2	Group B	PRV MEEDAT sample	8	11/27/2014	273	8.975332629772462	365	2140.98	140.75	844.60999	25.18	.17889875	.39449692	No	No	8	8192	1024	Yes	2	11	5.5	Yes	70	8.699999999999999	72	9.6	-.04	.47	.6900000000000001	-.78	.5700000000000001	1.23	-.74	.1	.5399999999999999	0	0	3.04	43.9	25.22	.006	11.88	179.91	1015.47	2.14	1842.12
50317	F	2	Group B	PRV MEEDAT sample	8	11/27/2014	273	8.975332629772462	357	10.28	3.75	150.37	23.719999	6.3253331	14.627432	Yes	Yes	2	8192	4096	Yes	2	45	22.5	Yes	69.5	8.699999999999999	73.5	9	-.25	.47	.8300000000000001	-.07	.1	.17	.18	-.37	-.66	0	0	20.11	36.09	11.04	.006	18.98	376.9	1164.18	.33	1705.9
50321	M	1	Group B	PRV MEEDAT sample	8	11/27/2014	351	11.53971338113602	448	23.959999	3.75	124.6	18.950001	5.0533338	5.2003341	Yes	Yes	512	2048	4	Yes	45	91	2.022222222222222	No	71.5	8	73.5	8.9	-1.57	-1.6	-1.12	-2.12	-1.28	-.39	-.55	.3200000000000001	.7300000000000001	0	0	.74	15.26	21.54	.006	1.35	389.44	1384.08	.44	1680.52
50324	M	1	Group B	PRV MEEDAT sample	8	11/27/2014	359	11.80272679153228	448	22.43	3.75	405.70999	776.22998	206.99466	18.087828	Yes	Yes	2	4096	2048	Yes	2	16	8	Yes	70	8.4	72	8.199999999999999	-2.33	-1.22	-.03	-2.72	-2.02	-.96	-.3900000000000001	-.8	-.9299999999999999	1	1	.74	109.4	31.51	.006	8.779999999999999	80.95	356.19	.51	1422.77
50326	M	1	Group B	PRV MEEDAT sample	8	11/27/2014	277	9.106839334970593	361	10.5	11.16	736.54999	2752.75	246.66219	70.147621	Yes	Yes	2	2048	1024	Yes	2	22	11	Yes	70	8.4	73	9.5	-.9400000000000001	-.5600000000000001	-.03	-1.09	-.11	.53	-.15	.4500000000000001	.5600000000000001	0	0	.74	115.89	26.42	.006	29.2	170.74	1455.06	.24	1386.18
50328	M	1	Group B	PRV MEEDAT sample	8	11/27/2014	278	9.139716011270124	362	55.75	18.200001	134.66	10.29	.56538457	2.415426	No	No	2	2048	1024	Yes	2	32	16	Yes	72.5	9.199999999999999	75	9.300000000000001	.16	.27	.29	-.26	-.31	-.26	-.42	-.5800000000000001	-.55	0	0	7.24	34.31	38.81	.006	22.81	99.31999999999999	492.62	1.2	1788.22
50329	M	1	Group A	non-PRV MEEDAT sample	8	11/27/2014	279	9.172592687569658	363	8.6999998	15.97	454.87	1068.42	66.901695	52.283909	Yes	Yes	2048	1024	.5	No	2	45	22.5	Yes	69.5	8	72	8.4	-1.2	-1.02	-.46	-1.54	-1.25	-.67	-.3400000000000001	-.23	-.21	0	0	23.74	55.9	19.16	.006	27.11	127.46	860.63	.65	1902.95
50330	F	2	Group B	PRV MEEDAT sample	8	11/27/2014	286	9.402729421666388	370	491.75	122.39	755.92999	239.23	1.9546531	1.5372242	No	No	2	512	256	Yes	2	8	4	Yes	71.5	8.6	74	9.800000000000001	.34	.26	.17	-.08	.7000000000000001	.98	-.42	.4400000000000001	.8099999999999999	0	0	24.09	139.14	14.49	.006	30.62	1490.51	1325.1	1	1903.57
50331	F	2	Group B	PRV MEEDAT sample	8	11/27/2014	326	10.7177964736477	410	4656.0601	9174.9199	1992.37	211.42	.023043253	.42790899	No	No	2	1024	512	Yes	2	2	1	No	63	7	65	7	-3.75	-1.76	.61	-4.060000000000001	-2.36	-.13	-.3100000000000005	-.5999999999999999	-.74	0	0	143.75	76.44	22.67	.006	1.35	1787.62	1720.01	.2	2741.17
50332	M	1	Group B	PRV MEEDAT sample	8	11/27/2014	335	11.0136865603435	419	38.34	3.75	1704.02	51.869999	13.832	44.444965	Yes	Yes	2	4096	2048	Yes	2	22	11	Yes	71	9	73	8.9	-1.52	-.41	.48	-1.94	-1.1	-.25	-.4199999999999999	-.6900000000000001	-.73	1	1	.74	93.73	44.56	.006	1.35	79.5	462.2	.69	1743.35
50337	F	2	Group B	PRV MEEDAT sample	8	11/27/2014	337	11.07943991294256	425	3.75	3.75	359.76999	509.53	135.87466	95.938667	Yes	Yes	2	16384	8192	Yes	2	2	1	No	67.5	7	71	7.5	-2.12	-1.85	-.97	-1.99	-1.87	-1.23	.1300000000000001	-.02	-.26	0	0	52.89	13.08	9.42	.006	75.59999999999999	74.39	916.74	.6	1695.84
50338	M	1	Group B	PRV MEEDAT sample	8	11/27/2014	298	9.797249537260781	389	98.57	3.75	297.92001	146.10001	38.960003	3.0224206	Yes	Yes	2	8192	4096	Yes	2	11	5.5	Yes	69.5	8.300000000000001	71.5	9.199999999999999	-1.54	-.85	-.01	-2.14	-.6	.59	-.6000000000000001	.25	.6	0	0	4.56	35.09	44.06	.006	1.35	289.7	496.47	43.13	2133.27
50340	M	1	Group B	PRV MEEDAT sample	8	11/27/2014	282	9.271222716468257	373	200.17999	67.32	1623.9	168.67999	2.5056446	8.1121998	No	Yes	2	4096	2048	Yes	2	22	11	Yes	75	10.1	76	10	1.19	1.09	.73	-.02	.27	.36	-1.21	-.8200000000000001	-.37	0	0	.74	26.39	16.48	.006	78.24	542.33	612.83	.71	1925.35
50342	M	1	Group B	PRV MEEDAT sample	8	11/27/2014	296	9.731496184661715	386	3.75	3.75	49.59	9.5200005	2.5386667	13.224	No	Yes	2	1024	512	Yes	2	8	4	Yes	68	7.4	69	7.6	-2.17	-1.88	-.91	-3.13	-2.31	-.9300000000000001	-.96	-.4299999999999999	-.02	0	0	.74	41.76	17.53	.006	35.92	147.78	1263.31	.35	2218.12
50343	M	1	Group B	PRV MEEDAT sample	8	11/27/2014	327	10.75067314994723	412	34.41	250.48	1642	5963.0601	23.806532	47.718685	Yes	Yes	2	4096	2048	Yes	2	6	3	No	67.5	8.1	71	9.1	-2.9	-1.31	.38	-2.66	-.85	.61	.2399999999999998	.4600000000000001	.23	0	0	.74	50.97	32.56	.006	17.57	151.47	1274.9	2.25	1912.37
50345	F	2	Group B	PRV MEEDAT sample	8	11/27/2014	303	9.961632918758445	399	14648.58	16726.811	13209.13	1818.4301	.10871349	.90173447	No	No	2	2048	1024	Yes	2	8	4	Yes	71	7.9	75.5	8.800000000000001	-.17	-.5700000000000001	-.64	.06	-.36	-.55	.23	.2100000000000001	.09	0	0	37.87	70.70999999999999	12.25	.006	35.52	248.64	2184.04	1.53	1938.83
50347	F	2	Group B	PRV MEEDAT sample	8	11/28/2014	296	9.731496184661715	380	34.459999	3.75	1489.73	90.860001	24.229334	43.230701	Yes	Yes	2	8192	4096	Yes	2	16	8	Yes	71	8.300000000000001	72	9.6	-.05	-.11	-.09	-1	.47	1.23	-.95	.5800000000000001	1.32	0	0	15.28	19.21	15.83	.006	1.35	171.75	1045.34	5.74	1555.97
50348	F	2	Group B	PRV MEEDAT sample	8	11/28/2014	273	8.975332629772462	360	432.72	2618.3401	1936.2	4259.4902	1.6267903	4.4744868	No	Yes	512	8192	16	Yes	2	8	4	Yes	68.5	8.9	72	9.300000000000001	-.66	.65	1.35	-.7000000000000001	.35	.89	-.04	-.3	-.4600000000000001	0	0	22.38	31.3	9.199999999999999	.006	46.54	284.88	872.61	.45	1294.64
50351	M	1	Group B	PRV MEEDAT sample	8	12/1/2014	280	9.20546936386919	364	10.49	3.75	552.19	2171.9199	579.17865	52.63966	Yes	Yes	2	16384	8192	Yes	2	22	11	Yes	71.5	9.4	73.5	10.7	-.33	.45	.85	-.9300000000000001	.96	1.79	-.6000000000000001	.51	.9400000000000001	0	0	47.19	85.01000000000001	10.32	.006	18.24	311.06	1134.14	.55	1903.7
50356	F	2	Group B	PRV MEEDAT sample	8	12/1/2014	278	9.139716011270124	373	14.33	3.75	30.24	3.75	1	2.1102581	No	No	2	2048	1024	Yes	2	64	32	Yes	68	7.4	70	7.8	-.96	-.91	-.51	-1.67	-1.19	-.51	-.71	-.2799999999999999	0	0	1	11.41	36.61	26.26	.006	35.27	142.64	563.73	3.81	1316.51
50357	M	1	Group B	PRV MEEDAT sample	8	12/1/2014	278	9.139716011270124	362	12.7	3.75	233.75999	105.61	28.162666	18.4063	Yes	Yes	2	8192	4096	Yes	2	91	45.5	Yes	69	7.7	72	8.800000000000001	-1.4	-1.36	-.77	-1.53	-.8200000000000001	-.1	-.1299999999999999	.54	.67	0	0	.74	28.86	19.31	.006	29.88	149.06	974.9	1	1659.09
50361	M	1	Group B	PRV MEEDAT sample	8	12/1/2014	277	9.106839334970593	361	3.75	3.75	44.290001	55.330002	14.754667	11.810667	Yes	Yes	2	4096	2048	Yes	2	64	32	Yes	74.5	7.9	76.5	7.6	1.07	-1.12	-2.16	.39	-2.14	-3.19	-.6800000000000001	-1.02	-1.03	0	0	6.05	17.74	21.72	.006	36.84	163.69	1545.75	10.31	3036.57
50363	F	2	Group B	PRV MEEDAT sample	8	12/1/2014	347	11.40820667593789	433	85.419998	3.75	467.98999	19.379999	5.1679997	5.4786935	Yes	Yes	2	4096	2048	Yes	2	45	22.5	Yes	66	7	68	7.9	-2.86	-1.92	-.48	-3.2	-1.47	.22	-.3400000000000003	.45	.7	0	0	.74	15.55	17.57	.006	39.88	34.27	1510.79	2.25	1911.31
50364	M	1	Group B	PRV MEEDAT sample	8	12/2/2014	280	9.20546936386919	365	25.549999	3.75	152.77	16.959999	4.5226665	5.9792566	Yes	Yes	2	4096	2048	Yes	4	22	5.5	Yes	68.5	7	71	7.3	-1.66	-2.24	-1.79	-1.99	-2.53	-2.12	-.3299999999999999	-.29	-.3300000000000001	0	0	172.06	9.93	23.77	6.2	11.8	1816.45	1669.81	67	2900.18
50365	F	2	Group B	PRV MEEDAT sample	8	12/2/2014	275	9.041085982371527	360	319.29999	52.790001	548.16998	414.31	7.8482666	1.7167867	Yes	No	2	16384	8192	Yes	16	11	.6875	No	67.5	7.9	70	7.3	-1.11	-.34	.37	-1.48	-1.66	-1.26	-.3699999999999999	-1.32	-1.63	0	0	.74	61.11	46.02	.006	27.46	117.03	922.58	1.34	1743.65
50366	F	2	Group A	non-PRV MEEDAT sample	8	12/2/2014	276	9.073962658671059	373	15.81	3.75	3986.8701	24189.66	6450.5762	252.17393	Yes	Yes	2	16384	8192	Yes	4	64	16	Yes	66	7	68	7.5	-1.75	-1.36	-.48	-2.44	-1.52	-.36	-.69	-.1599999999999999	.12	0	0	9.41	132.67	17.21	.006	15.07	132.49	724.47	.18	528.58
50370	M	1	Group B	PRV MEEDAT sample	8	12/2/2014	275	9.041085982371527	359	281.26999	161.34	455.82001	313.04001	1.9402505	1.6205782	No	No	2	2048	1024	Yes	4	181	45.25	Yes	65.5	7.4	68	8	-2.9	-1.69	.02	-3.17	-1.66	.05	-.27	.0299999999999998	.03	0	0	.74	21.79	19.3	.006	8.67	138.92	2319.07	6.9	1108.66
50372	M	1	Group B	PRV MEEDAT sample	8	12/2/2014	275	9.041085982371527	359	3.75	3.75	2369.29	7120.23	1898.728	631.81067	Yes	Yes	2	2048	1024	Yes	11	91	8.272727272727273	Yes	70	8	73.5	10	-.9	-.99	-.63	-.85	.37	1	.05	1.36	1.63	0	0	42.32	19.56	17.74	.006	1.35	736.8200000000001	744.6900000000001	5.45	1820.39
50374	M	1	Group B	PRV MEEDAT sample	8	12/2/2014	364	11.96711017302995	448	192.23	474.89001	528.79999	896.38	1.8875529	2.7508714	No	No	1024	8192	8	Yes	2	91	45.5	Yes	69	7.8	74	8.199999999999999	-2.82	-1.92	-.61	-1.92	-2.02	-1.55	.8999999999999999	-.1000000000000001	-.9400000000000001	0	0	6.5	29.8	30.63	.006	10.11	97.62000000000001	1584.31	9.359999999999999	1798.17
50379	M	1	Group B	PRV MEEDAT sample	8	12/2/2014	295	9.698619508362183	393	365.29999	3.75	930	581.53998	155.07733	2.5458529	Yes	No	2	512	256	Yes	2	8	4	Yes	67.5	7.8	75	7.3	-2.37	-1.39	-.08	-.75	-2.72	-3.31	1.62	-1.33	-3.23	0	0	5.04	64.90000000000001	16.97	.006	1.35	78.3	660.87	7.12	2438.62
50382	F	2	Group B	PRV MEEDAT sample	8	12/2/2014	299	9.830126213560314	384	432.35001	1861.15	1572.73	3625.6699	1.9480804	3.6376314	No	Yes	512	8192	16	Yes	2	11	5.5	Yes	69	8.300000000000001	71.5	8.4	-.91	-.13	.46	-1.25	-.64	-.09	-.34	-.51	-.55	0	0	17.87	35.47	13.05	.006	36.18	80.93000000000001	1288.14	5.93	1907.72
50386	M	1	Group B	PRV MEEDAT sample	8	12/4/2014	283	9.304099392767789	378	22.700001	7.7399998	44.450001	12.59	1.626615	1.9581498	No	No	2	16384	8192	Yes	2	11	5.5	Yes	73.5	10.2	76.5	11.1	.5	1.18	1.23	.11	1.2	1.47	-.39	.02	.24	0	0	26.4	47.63	18.23	.006	29.87	73	2110.16	2.75	3036.46
50387	F	2	Group B	PRV MEEDAT sample	8	12/4/2014	276	9.073962658671059	360	8.7799997	3.75	89.040001	18.74	4.997333	10.141231	Yes	Yes	2	2048	1024	Yes	2	6	3	No	67.5	7.7	70	8.699999999999999	-1.13	-.5600000000000001	.09	-1.48	-.19	.6900000000000001	-.3499999999999999	.3700000000000001	.6000000000000001	0	0	40.85	63.73	12.45	.006	1.35	171.77	138.99	.25	1051
50390	M	1	Group B	PRV MEEDAT sample	8	12/4/2014	279	9.172592687569658	377	41.02	12	46067.602	13278.16	1106.5133	1123.0522	Yes	Yes	2	8192	4096	Yes	2	4	2	No	70	8.1	74.5	8.800000000000001	-.97	-.91	-.48	-.71	-.92	-.8100000000000001	.26	-.01	-.3300000000000001	1	1	3.04	18.53	16.38	.006	13.11	119.37	637.5700000000001	1.07	2441.83
50392	F	2	Group B	PRV MEEDAT sample	8	12/4/2014	278	9.139716011270124	362	3.75	3.75	8.4799995	3.75	1	2.2613332	No	No	2	2048	1024	Yes	2	4	2	No	69	9.1	72.5	10.3	-.55	.79	1.44	-.54	1.15	1.85	.01	.3600000000000001	.4100000000000001	0	0	39.07	62.03	14.2	.006	27.64	558.37	868.65	2.38	1795.36
50393	M	1	Group B	PRV MEEDAT sample	8	12/4/2014	286	9.402729421666388	370	46.419998	17.610001	550.82001	53.610001	3.0442929	11.866007	Yes	Yes	2	8192	4096	Yes	2	4	2	No	68.5	9.4	71	9.5	-1.77	.39	1.79	-2.07	-.18	1.12	-.2999999999999998	-.5700000000000001	-.6699999999999999	0	0	9.73	65.93000000000001	15.53	.006	9.1	265.79	642.78	2.24	372.05
50399	F	2	Group B	PRV MEEDAT sample	8	12/4/2014	291	9.567112803164052	375	14288.13	2285.8601	6029.2998	1183.51	.51775259	.42197964	No	No	2	4096	2048	Yes	2	6	3	No	70	8	72	8.800000000000001	-.37	-.37	-.22	-.9300000000000001	-.2	.29	-.5600000000000001	.17	.51	0	0	31.74	91.34999999999999	14.42	.006	13.18	506.53	789.9	9.48	1317.77
50400	M	1	Group B	PRV MEEDAT sample	8	12/4/2014	279	9.172592687569658	363	3.75	3.75	105.88	29.35	7.8266668	28.234667	Yes	Yes	2	1024	512	Yes	2	22	11	Yes	67.5	7.2	69.5	8	-2.08	-1.98	-1.07	-2.6	-1.69	-.46	-.52	.29	.6100000000000001	0	0	74.2	39.38	8.699999999999999	.006	18.87	218.27	821.9500000000001	.55	2117.87
50401	M	1	Group B	PRV MEEDAT sample	8	12/4/2014	292	9.599989479463584	376	3.75	3.75	106.01	82.82	22.085333	28.269335	Yes	Yes	2	1024	512	Yes	2	32	16	Yes	69	8.5	72.5	9.699999999999999	-1.66	-.58	.44	-1.53	-.03	.92	.1300000000000001	.5499999999999999	.48	0	0	123.8	48.84	15.06	5.6	25.49	344.93	1456.42	23.3	3446.7
50402	F	2	Group B	PRV MEEDAT sample	8	12/4/2014	300	9.863002889859848	392	3.75	3.75	3.75	3.75	1	1	No	No	128	2048	16	Yes	2	8	4	Yes	70	7.4	73.5	8.800000000000001	-.53	-1.09	-1.1	-.6	-.31	-.08	-.07	.78	1.02	0	0	52.97	80.68000000000001	19.92	.006	15.64	407.04	873.52	.64	1263.16
50403	M	1	Group B	PRV MEEDAT sample	8	12/4/2014	279	9.172592687569658	369	3.75	3.75	1779.21	5257.0698	1401.8853	474.45599	Yes	Yes	2	512	256	Yes	2	11	5.5	Yes	67.5	7.3	70	7.9	-2.08	-1.85	-.9	-2.47	-1.84	-.79	-.3900000000000001	.01	.11	1	1	8.039999999999999	98.26000000000001	36.73	.006	25.32	69.59999999999999	5426.96	.45	1976.55
50406	F	2	Group B	PRV MEEDAT sample	8	12/4/2014	278	9.139716011270124	362	82.959999	3.75	5599.4502	357.14001	95.237335	67.495781	Yes	Yes	2	256	128	Yes	2	4	2	No	70	7.5	73	9.6	-.13	-.8	-.9500000000000001	-.34	.59	.99	-.21	1.39	1.94	0	0	240.74	129.12	29.62	5.59	7.85	203.72	637.93	1.34	4095.21
50409	M	1	Group B	PRV MEEDAT sample	8	12/4/2014	306	10.06026294765704	402	7.98	3.75	128.03	13.74	3.664	16.043859	Yes	Yes	2	2048	1024	Yes	2	4	2	No	69.5	7.3	73.2	8.5	-1.68	-2.08	-1.61	-1.62	-1.41	-.87	.0599999999999998	.6700000000000002	.7400000000000001	0	0	13.25	17.26	11.36	.006	21.32	982.98	956.55	.35	2317.85
50410	M	1	Group B	PRV MEEDAT sample	8	12/4/2014	296	9.731496184661715	380	3.75	3.75	142.74001	31.67	8.4453335	38.064003	Yes	Yes	2	8192	4096	Yes	2	4	2	No	70.5	7.6	73	8.6	-1.07	-1.64	-1.44	-1.38	-1.15	-.67	-.3100000000000001	.49	.7699999999999999	0	0	19.22	33.93	23.05	.006	52.22	160.83	1558.6	.55	1547.61
50411	F	2	Group B	PRV MEEDAT sample	8	12/4/2014	295	9.698619508362183	379	7.9899998	3.75	178.3	52.900002	14.106668	22.315395	Yes	Yes	2	2048	1024	Yes	2	4	2	No	70	8	71.5	8.699999999999999	-.44	-.4	-.22	-1.18	-.32	.3	-.74	.08	.52	0	0	29.92	43.48	26.82	.016	10.07	610.42	1676.45	28.05	2803.07
50412	F	2	Group A	non-PRV MEEDAT sample	8	12/4/2014	283	9.304099392767789	379	3.75	3.75	826.40002	72.080002	19.221334	220.37334	Yes	Yes	2	1024	512	Yes	2	11	5.5	Yes	70	7	74	10	-.23	-1.42	-1.75	-.22	.8100000000000001	1.19	.01	2.23	2.94	0	0	35.77	68.65000000000001	31.42	.006	10.39	433.64	937.08	.5	620.08
50415	M	1	Group B	PRV MEEDAT sample	8	12/4/2014	276	9.073962658671059	360	182.13	40.150002	722.72998	73.470001	1.8298879	3.9682093	No	Yes	2	8192	4096	Yes	2	32	16	Yes	69.5	8.199999999999999	71	8.300000000000001	-1.14	-.77	-.16	-1.92	-1.33	-.5	-.7799999999999998	-.5600000000000001	-.34	1	1	.74	33.29	55.95	.006	8.48	135.08	729.88	38.34	1020.16
50416	M	1	Group A	non-PRV MEEDAT sample	8	12/4/2014	277	9.106839334970593	362	8.3800001	3.75	3.75	3.75	1	.44749403	No	No	2	2048	1024	Yes	2	4	2	No	69.5	9.300000000000001	72	10.6	-1.16	.38	1.34	-1.53	.89	2.09	-.3700000000000001	.51	.7499999999999998	0	0	.74	84.64	29.43	.006	9.300000000000001	118.69	950.98	.31	539.4
50417	F	2	Group A	non-PRV MEEDAT sample	8	12/4/2014	278	9.139716011270124	363	3.75	3.75	1008.28	442.23001	117.928	268.87466	Yes	Yes	2	8192	4096	Yes	2	11	5.5	Yes	65.5	7	68	7	-1.99	-1.37	-.3	-2.3	-2.04	-1.13	-.3100000000000003	-.6699999999999999	-.8300000000000001	0	0	2.43	67.83	37.81	.006	19.99	90.55	958.58	.34	1515.11
50418	M	1	Group B	PRV MEEDAT sample	8	12/4/2014	278	9.139716011270124	363	136.82001	3.75	2516.0701	994.40997	265.17599	18.389635	Yes	Yes	2	1024	512	Yes	2	11	5.5	Yes	70.5	9.699999999999999	73	11.3	-.73	.75	1.52	-1.12	1.47	2.54	-.3900000000000001	.72	1.02	0	0	10.95	79.95999999999999	14.32	.006	20.62	5.42	3258.76	.27	1060.15
50419	F	2	Group B	PRV MEEDAT sample	8	12/4/2014	283	9.304099392767789	367	38.689999	8.0299997	1236.6801	71.169998	8.8630142	31.963818	Yes	Yes	2	8192	4096	Yes	2	11	5.5	Yes	66	7	68	7	-1.87	-1.42	-.48	-2.36	-2.06	-1.13	-.4899999999999998	-.6400000000000001	-.6500000000000001	0	0	17.24	66.16	27.19	.006	24.73	51.56	834.65	.31	1692.1
50420	F	2	Group A	non-PRV MEEDAT sample	8	12/4/2014	361	11.86848014413135	459	19.719999	3.75	11.59	3.75	1	.5877282	No	No	2	4096	2048	Yes	2	4	2	No	67.5	7.3	72.5	8.300000000000001	-2.47	-1.66	-.5	-1.86	-1.22	-.48	.6100000000000001	.4400000000000002	.02	0	0	43.99	145.96	21.24	.006	8.130000000000001	317.02	808.91	.18	719.14
50421	F	2	Group B	PRV MEEDAT sample	8	12/4/2014	350	11.50683670483649	438	376.48999	718.35999	255.46001	119.3	.16607273	.67853069	No	No	2	8192	4096	Yes	2	6	3	No	70.5	7.8	74	8.699999999999999	-1.14	-1.03	-.65	-1.04	-.7000000000000001	-.33	.1000000000000001	.33	.32	0	0	13.71	39.62	14.37	.006	26.18	71.49	1878.84	.27	859.26
50422	M	1	Group A	non-PRV MEEDAT sample	8	12/4/2014	279	9.172592687569658	377	12.97	3.75	3746.1101	466.67001	124.44534	288.82883	Yes	Yes	2	1024	512	Yes	2	8	4	Yes	69.5	8.5	74.7	9	-1.2	-.47	.27	-.63	-.72	-.58	.57	-.2499999999999999	-.85	1	1	8.99	90.8	18.79	.006	15.73	57.4	2366.7	.48	442.38
50424	F	2	Group A	non-PRV MEEDAT sample	8	12/4/2014	316	10.38902971065237	414	3.75	3.75	3.75	3.75	1	1	No	No	1024	8192	8	Yes	2	4	2	No	70	7.7	75.2	8.199999999999999	-.8	-.89	-.65	-.27	-1.04	-1.29	.53	-.15	-.64	0	0	52.5	87.18000000000001	9.51	.018	14.49	423.39	1172.86	.046	1131.27
50425	M	1	Group B	PRV MEEDAT sample	8	12/4/2014	313	10.29039968175377	411	3.75	3.75	3.75	3.75	1	1	No	No	2	4096	2048	Yes	2	8	4	Yes	71.5	8.1	76	8.199999999999999	-.9300000000000001	-1.2	-.96	-.61	-1.79	-2.09	.3200000000000001	-.5900000000000001	-1.13	0	0	4.73	170	19.73	.006	11.38	52.4	1533.47	.28	997.68
50426	F	2	Group B	PRV MEEDAT sample	8	12/4/2014	277	9.106839334970593	375	3.75	3.75	42.639999	8.8299999	2.3546667	11.370667	No	Yes	2	2048	1024	Yes	2	11	5.5	Yes	68	8.1	72.09999999999999	9.5	-.9400000000000001	-.15	.49	-.89	.42	1.09	.05	.57	.6000000000000001	0	0	.74	35.86	20.57	.006	1.35	237.66	609.93	21.19	1195.56
50427	M	1	Group B	PRV MEEDAT sample	8	12/4/2014	277	9.106839334970593	361	3.75	3.75	313.20001	61.57	16.418667	83.520004	Yes	Yes	2	32768	16384	Yes	2	4	2	No	68.5	9.199999999999999	71.5	10.4	-1.6	.28	1.54	-1.72	.72	2.02	-.1199999999999999	.44	.48	0	0	.74	96.20999999999999	28.91	.006	1.35	268.7	424.75	1.88	1068.5
50433	F	2	Group B	PRV MEEDAT sample	8	12/5/2014	278	9.139716011270124	374	19.98	3.75	147.16	3.75	1	7.3653655	No	Yes	2	8192	4096	Yes	2	4	2	No	66.5	7.1	70.5	7.5	-1.58	-1.26	-.49	-1.49	-1.53	-1.09	.0900000000000001	-.27	-.6000000000000001	0	0	23.4	53.42	8.33	.019	1.35	98.11	269.1	.046	868.37
50435	M	1	Group B	PRV MEEDAT sample	8	12/5/2014	278	9.139716011270124	376	21.73	3.75	148.03999	3.75	1	6.8127012	No	Yes	2	1024	512	Yes	2	4	2	No	70	8.5	74.3	9.5	-.9500000000000001	-.46	.11	-.78	-.22	.18	.17	.24	.07	0	0	9.32	26.56	27.77	.006	1.35	272.68	332.35	3.26	2030.26
50438	F	2	Group B	PRV MEEDAT sample	8	12/5/2014	284	9.336976069067323	375	23.93	3.75	441.39999	10.42	2.7786667	18.445465	No	Yes	2	2048	1024	Yes	2	4	2	No	68.5	7.1	70.3	8.300000000000001	-.86	-1.31	-1.13	-1.58	-.6800000000000001	.1	-.7200000000000001	.63	1.23	0	0	1.97	33.32	22.8	.006	15.84	490.05	880.76	5.98	2471.34
50440	F	2	Group B	PRV MEEDAT sample	8	12/5/2014	277	9.106839334970593	361	41.150002	3.75	40.52	3.75	1	.98469013	No	No	2	4096	2048	Yes	2	4	2	No	70	9.699999999999999	73	10.2	-.12	1.31	1.84	-.33	1.08	1.63	-.21	-.23	-.21	0	0	11.07	20.33	22.1	.006	1.35	472.98	3095.24	1.43	1719.35
50441	M	1	Group B	PRV MEEDAT sample	8	12/5/2014	287	9.43560609796592	374	99.669998	21.200001	174.03	42.310001	1.9957547	1.746062	No	No	2	4096	2048	Yes	2	4	2	No	69.5	7.8	72	8.800000000000001	-1.34	-1.32	-.78	-1.71	-.9	-.1	-.3699999999999999	.42	.6800000000000001	0	0	35.01	170	15.25	.02	10.64	82.74	568	.75	620.13
50443	F	2	Group A	non-PRV MEEDAT sample	8	12/5/2014	276	9.073962658671059	360	3.75	3.75	528.65997	265.39001	70.770668	140.976	Yes	Yes	2	4	2	No	4	4	1	No	68	7	71	8	-.92	-1.36	-1.13	-1.09	-.89	-.5	-.17	.4700000000000001	.6300000000000001	0	0	28.33	29.26	11.65	.006	1.35	98.14	536.83	20.23	1943.04
50444	F	2	Group B	PRV MEEDAT sample	8	12/5/2014	301	9.89587956615938	385	3.75	18.67	522.29999	1667.3	89.303696	139.28	Yes	Yes	2	2	1	No	4	11	2.75	No	71.5	8.300000000000001	73.5	8.4	.07	-.15	-.22	-.5	-.65	-.6	-.5700000000000001	-.5	-.38	0	0	20.4	38.32	21.27	.006	3.34	976.09	998.01	2.58	1714.12
50447	M	1	Group A	non-PRV MEEDAT sample	8	12/5/2014	309	10.15889297655564	396	9.0100002	3.75	3.75	3.75	1	.41620421	No	No	2	2048	1024	Yes	4	4	1	No	71.5	8.199999999999999	74	8.300000000000001	-.86	-1.05	-.8100000000000001	-1.21	-1.58	-1.4	-.35	-.53	-.5900000000000001	0	0	.74	51.86	83.03	.006	1.35	59.78	460.67	.36	1113.06
50448	M	1	Group B	PRV MEEDAT sample	8	12/5/2014	275	9.041085982371527	362	173.41	11.44	392.51999	27.870001	2.4361889	2.2635372	No	No	2	256	128	Yes	4	4	1	No	65	7	68	7.4	-3.13	-2.19	-.46	-3.21	-2.38	-.91	-.0800000000000001	-.19	-.45	0	0	17.85	47.44	28.78	.013	1.35	237.26	1306.26	1.1	1942.28
50451	F	2	Group B	PRV MEEDAT sample	8	12/8/2014	279	9.172592687569658	372	17.620001	3.75	8329.5	1893.73	504.99466	472.72983	Yes	Yes	2	2048	1024	Yes	4	4	1	No	71.5	7.9	74	8.4	.47	-.38	-.78	-.11	-.5600000000000001	-.72	-.5800000000000001	-.1800000000000001	.0600000000000001	0	0	35.15	56.71	16.23	.006	13	272.11	950.36	5.06	2381.4
50452	M	1	Group B	PRV MEEDAT sample	8	12/8/2014	326	10.7177964736477	420	474.25	167.06	3860.0801	1039.89	6.2246499	8.1393356	Yes	Yes	2	8192	4096	Yes	4	4	1	No	70	7	73	7.5	-1.8	-2.62	-2.32	-1.96	-2.65	-2.4	-.1599999999999999	-.0299999999999998	-.0800000000000001	1	1	.74	62.74	13.62	.006	1.35	118.63	785.54	.27	987.58
50455	F	2	Group B	PRV MEEDAT sample	8	12/8/2014	275	9.041085982371527	360	17.049999	3.75	891.65997	63.32	16.885334	52.296776	Yes	Yes	2	4096	2048	Yes	4	4	1	No	67.5	7.6	69	8.300000000000001	-1.11	-.66	-.05	-1.87	-.58	.46	-.76	.0800000000000001	.51	0	0	20.21	70.03	16.88	.006	10.43	79.06999999999999	847.9	.21	1129
50456	M	1	Group A	non-PRV MEEDAT sample	8	12/8/2014	276	9.073962658671059	364	16.92	3.75	872.53998	143.38	38.234669	51.568558	Yes	Yes	2	4096	2048	Yes	4	4	1	No	73	9.199999999999999	76.5	10.1	.42	.28	.15	.34	.43	.36	-.08	.15	.21	0	0	.74	137.83	21.74	.015	14.7	22.67	633.8	.19	533.49
50458	M	1	Group B	PRV MEEDAT sample	8	12/8/2014	278	9.139716011270124	376	3.75	3.75	460.32001	498.19	132.85066	122.752	Yes	Yes	2	2048	1024	Yes	4	4	1	No	70.5	7.5	74.5	8.9	-.73	-1.6	-1.61	-.7000000000000001	-.8100000000000001	-.67	.0299999999999999	.79	.9400000000000001	1	1	2.94	50.21	20.26	.015	14.77	30.64	614.53	.32	1965.05
50460	F	2	Group A	non-PRV MEEDAT sample	8	12/8/2014	280	9.20546936386919	366	8.0600004	3.75	999.03998	187.05	49.880001	123.95036	Yes	Yes	2	16384	8192	Yes	4	4	1	No	73.5	8.1	75	8.6	1.27	-.18	-1.02	.37	-.33	-.7000000000000001	-.9	-.15	.32	1	1	10.52	49.36	20.51	.006	3.56	79.15000000000001	1035.04	.32	940.4
50461	F	2	Group B	PRV MEEDAT sample	8	12/8/2014	278	9.139716011270124	363	51	17.200001	299.73999	128.27	7.4575582	5.8772545	Yes	Yes	2	4096	2048	Yes	4	6	1.5	No	69	8.5	71	8.699999999999999	-.55	.23	.72	-1.14	-.21	.43	-.5900000000000001	-.44	-.29	0	0	11.42	54.84	16.36	.006	1.35	553.3	1054.29	1.2	2320.53
50464	M	1	Group B	PRV MEEDAT sample	8	12/8/2014	281	9.238346040168723	366	22.43	3.75	26.1	3.75	1	1.1636201	No	No	2	2048	1024	Yes	4	4	1	No	67.5	9.1	70	9.300000000000001	-2.12	.14	1.75	-2.43	-.34	1.18	-.3100000000000001	-.48	-.5700000000000001	0	0	.74	63.87	16.03	.006	1.35	158.87	422.64	.36	2105.02
50465	F	2	Group B	PRV MEEDAT sample	8	12/8/2014	281	9.238346040168723	367	14.4	3.75	5284.7002	3675.28	980.07465	366.99307	Yes	Yes	2	256	128	Yes	4	16	4	Yes	67.5	7.7	70	8.199999999999999	-1.22	-.6	.09	-1.58	-.73	.05	-.3600000000000001	-.13	-.04	0	0	14.36	18.88	13.75	.006	1.35	103.76	290.44	1.8	1611.42
50467	F	2	Group B	PRV MEEDAT sample	8	12/8/2014	276	9.073962658671059	362	9.2299995	8.8800001	55.099998	37.540001	4.2274776	5.9696641	Yes	Yes	2	4096	2048	Yes	4	4	1	No	65	7	67	7.7	-2.16	-1.36	-.13	-2.68	-1.22	.25	-.52	.1400000000000001	.38	0	0	11.58	44.75	19.8	.006	1.35	105.37	1429.8	.37	1740.46
50470	M	1	Group B	PRV MEEDAT sample	8	12/8/2014	285	9.369852745366854	371	26.709999	26.629999	9422.9697	4080.8501	153.2426	352.78809	Yes	Yes	2	512	256	Yes	4	4	1	No	70.5	9.300000000000001	73.5	10.2	-.86	.3	1.03	-1.04	.47	1.23	-.1800000000000001	.17	.2	0	0	4.83	17.62	23.32	.006	11.1	180.54	2416.8	.49	844.47
50471	M	1	Group B	PRV MEEDAT sample	8	12/8/2014	305	10.02738627135751	391	30.620001	3.75	9786.2803	1139.75	303.93332	319.60419	Yes	Yes	2	2048	1024	Yes	4	4	1	No	74.5	11.5	76.5	12	.52	2.1	2.35	-.1	1.82	2.35	-.62	-.28	0	0	0	3.18	105.7	21.42	.006	15.5	228.95	1550.81	.046	1783.21
50472	M	1	Group B	PRV MEEDAT sample	8	12/8/2014	275	9.041085982371527	360	40.509998	3.75	93.25	3.75	1	2.3019009	No	No	2	128	64	Yes	4	4	1	No	73	9.699999999999999	75	10.5	.44	.78	.78	-.23	.8200000000000001	1.18	-.67	.04	.3999999999999999	0	0	2.98	62.77	17.2	.006	15.45	40.13	1015.1	.44	1674.49
50473	M	1	Group A	non-PRV MEEDAT sample	8	12/9/2014	282	9.271222716468257	368	13.04	7.6700001	31.07	26.34	3.434159	2.3826687	Yes	No	2	1024	512	Yes	4	4	1	No	66.5	7	69.5	7.1	-2.58	-2.26	-1.05	-2.67	-2.8	-1.97	-.0899999999999999	-.54	-.9199999999999999	0	0	57.74	35.05	18.4	.016	6.45	61.74	927.4	67	1910.5
50474	F	2	Group B	PRV MEEDAT sample	8	12/9/2014	284	9.336976069067323	369	3.75	73.639999	201.67999	1462.1899	19.855921	53.78133	Yes	Yes	2	2048	1024	Yes	4	16	4	Yes	67	8	69	7.9	-1.48	-.31	.66	-2	-1.05	-.08	-.52	-.74	-.74	0	0	3.89	128.18	20.6	.016	11.06	110.91	493.42	.43	1739.65
50478	F	2	Group B	PRV MEEDAT sample	8	12/9/2014	292	9.599989479463584	376	224.21001	56.07	2679.9199	198.99001	3.5489569	11.952723	Yes	Yes	2	4096	2048	Yes	4	8	2	No	67.5	7.2	70	7.7	-1.41	-1.26	-.66	-1.71	-1.32	-.65	-.3	-.0600000000000001	.01	1	1	8.35	28.95	8.060000000000001	.006	6.99	138.27	597	.23	1893.86
50479	M	1	Group B	PRV MEEDAT sample	8	12/9/2014	332	10.9150565314449	417	3.75	3.75	33.580002	20.559999	5.4826665	8.9546671	Yes	Yes	512	8192	16	Yes	4	4	1	No	73	7.7	75	9	-.61	-1.81	-2.06	-1.1	-.99	-.66	-.4900000000000001	.8200000000000001	1.4	0	0	.74	92.11	26.21	.006	7.27	204.06	1069.85	.23	1184.93
50482	F	2	Group B	PRV MEEDAT sample	8	12/9/2014	277	9.106839334970593	361	36796.762	19996.279	22238.92	3583.51	.17920884	.60437167	No	No	2	2048	1024	Yes	4	4	1	No	69	7.5	71	8.6	-.53	-.79	-.66	-1.11	-.3	.3	-.5800000000000001	.4900000000000001	.96	0	0	12.88	19.87	12.93	.006	11.14	94.77	1114.54	.33	1835.12
50484	F	2	Group B	PRV MEEDAT sample	8	12/9/2014	305	10.02738627135751	389	60.259998	3.75	736.85999	11.21	2.9893334	12.228012	No	Yes	2	16384	8192	Yes	4	4	1	No	66	9.4	70.59999999999999	9.699999999999999	-2.23	.8300000000000001	2.63	-1.66	.5	1.69	.5699999999999998	-.3300000000000001	-.94	0	0	.74	35.96	13.43	.006	8.1	371.58	607.77	.72	1797.24
50485	M	1	Group B	PRV MEEDAT sample	8	12/9/2014	282	9.271222716468257	367	77.540001	121.21	176.81	175.33	1.4464978	2.2802424	No	No	2	128	64	Yes	4	4	1	No	70	8.5	73.5	9.199999999999999	-1.03	-.5	.11	-.97	-.45	.01	.0600000000000001	.05	-.1	0	0	42.99	57.62	15.61	.006	7.32	173.88	1658.75	.16	2084.32
50486	M	1	Group B	PRV MEEDAT sample	8	12/9/2014	278	9.139716011270124	364	24.99	3.75	24.99	3.75	1	1	No	No	2	2	1	No	4	4	1	No	69.5	8.699999999999999	72	8.6	-1.18	-.25	.55	-1.56	-1.04	-.38	-.3800000000000001	-.79	-.9300000000000001	0	0	6.69	40.05	16.56	.006	20.65	349.19	1252.67	8.23	2613.57
50489	M	1	Group B	PRV MEEDAT sample	8	12/9/2014	278	9.139716011270124	363	39.200001	3.75	764.23999	525.33002	140.088	19.495918	Yes	Yes	2	16384	8192	Yes	4	4	1	No	68.5	7.1	71.5	7.9	-1.62	-2.09	-1.61	-1.75	-1.8	-1.28	-.1299999999999999	.2899999999999998	.3300000000000001	0	0	10.42	52.14	18.01	.015	10.08	29.15	645.03	6.78	1393.81
50492	M	1	Group B	PRV MEEDAT sample	8	12/9/2014	326	10.7177964736477	411	725.89001	478.98999	676.10999	336.76001	.70306271	.93142205	No	No	2	2048	1024	Yes	4	32	8	Yes	70	7	72	8	-1.8	-2.62	-2.32	-2.24	-2.01	-1.27	-.4400000000000002	.6099999999999999	1.05	0	0	8.1	44.51	19.4	.006	6.38	310.28	1436.08	1.92	2016.37
50496	M	1	Group B	PRV MEEDAT sample	8	12/11/2014	279	9.172592687569658	363	3.75	3.75	10.32	3.75	1	2.7519999	No	No	2	2048	1024	Yes	4	4	1	No	69.5	7.8	71.5	8.300000000000001	-1.2	-1.25	-.78	-1.75	-1.35	-.66	-.55	-.1000000000000001	.12	0	0	.74	17.24	34.3	.006	1.35	185.85	825.63	4.08	1556.45
50497	M	1	Group B	PRV MEEDAT sample	8	12/11/2014	307	10.09313962395658	391	37.400002	3.75	171.59	18.66	4.9759998	4.5879674	Yes	Yes	2	512	256	Yes	4	8	2	No	71	9	74	9.199999999999999	-1.04	-.19	.48	-1.13	-.61	-.13	-.0900000000000001	-.42	-.61	0	0	26.29	59.15	17.83	.006	14.09	328.61	1029.37	18.15	2837.42
50498	M	1	Group B	PRV MEEDAT sample	8	12/11/2014	278	9.139716011270124	374	25.93	3.75	115.62	12.91	3.4426665	4.4589281	Yes	Yes	2	1024	512	Yes	4	4	1	No	67	8.6	72	10	-2.29	-.35	1.26	-1.71	.27	1.42	.5800000000000001	.6200000000000001	.1599999999999999	0	0	1.76	39.6	39.47	.006	1.35	403.07	188.68	1.07	2187.67
50499	M	1	Group B	PRV MEEDAT sample	8	12/11/2014	278	9.139716011270124	362	135.05	8.1599998	213.31	13.82	1.6936275	1.579489	No	No	2	2048	1024	Yes	4	4	1	No	66	7.1	68.5	7.2	-2.73	-2.09	-.6800000000000001	-3	-2.63	-1.43	-.27	-.54	-.7499999999999999	0	0	11.17	45.94	18.71	.006	7.24	34.22	1013.88	.25	1552.75
50503	F	2	Group A	non-PRV MEEDAT sample	8	12/11/2014	348	11.44108335223742	432	8.3999996	3.75	1164.14	408.64999	108.97334	138.5881	Yes	Yes	2	8192	4096	Yes	4	11	2.75	No	70	8.9	74	10.1	-1.3	.07	.9400000000000001	-.97	.5600000000000001	1.3	.3300000000000001	.4900000000000001	.36	0	0	10.13	21.29	14.28	.006	27.09	441.21	2101.11	.27	2020.95
50505	F	2	Group B	PRV MEEDAT sample	8	12/11/2014	361	11.86848014413135	445	3.75	3.75	606.34998	32.439999	8.6506662	161.69333	Yes	Yes	2	8192	4096	Yes	4	4	1	No	74	11.1	76	11.3	.06	1.75	2.28	-.4	1.37	2.05	-.46	-.3799999999999999	-.2300000000000004	0	0	14.78	82.04000000000001	12.02	.006	54.88	75.12000000000001	800.13	.34	1519.79
50508	M	1	Group B	PRV MEEDAT sample	8	12/11/2014	277	9.106839334970593	366	115.61	12.97	294.82999	30.780001	2.3731689	2.5502119	No	No	2	4096	2048	Yes	8	16	2	No	72	9	75	9.1	-.05	.07	.18	-.33	-.54	-.53	-.28	-.6100000000000001	-.71	0	1	4.72	147.87	27.72	.017	19.32	325.32	988.64	.71	1170.61
50509	F	2	Group B	PRV MEEDAT sample	8	12/11/2014	281	9.238346040168723	369	30.27	3.75	382.29001	294.95999	78.655998	12.629336	Yes	Yes	2	16384	8192	Yes	4	22	5.5	Yes	71.5	8.1	74	9.199999999999999	.43	-.19	-.49	-.06	.2	.29	-.49	.39	.78	0	0	3.18	96.28	16.65	.014	12.47	151.61	757.53	.23	1790.05
50511	F	2	Group B	PRV MEEDAT sample	8	12/11/2014	288	9.468482774265453	378	18.35	3.75	3307.3301	76.120003	20.298668	180.23596	Yes	Yes	2	1024	512	Yes	4	8	2	No	65.5	7	69	7.6	-2.16	-1.46	-.3	-2.13	-1.44	-.51	.0300000000000002	.02	-.21	0	0	7.49	45.82	19.29	.006	12.79	130.23	939.03	.55	2110.77
50513	M	1	Group B	PRV MEEDAT sample	8	12/11/2014	322	10.58628976844957	406	3.75	3.75	321.22	32.75	8.7333336	85.658669	Yes	Yes	2	4096	2048	Yes	4	4	1	No	70.5	8.800000000000001	73	8.800000000000001	-1.52	-.52	.37	-1.76	-1.12	-.39	-.24	-.6000000000000001	-.76	0	0	2.41	71.53	32.3	.006	8.23	76.24	833.42	.37	1433.06
50514	M	1	Group A	non-PRV MEEDAT sample	8	12/11/2014	334	10.98080988404396	422	3.75	3.75	3186.3101	196.67999	52.447998	849.68268	Yes	Yes	2	4096	2048	Yes	4	4	1	No	71	8.1	76	8.699999999999999	-1.51	-1.36	-.8	-.77	-1.32	-1.34	.74	.04	-.54	0	0	2.24	28.57	32.83	.006	8.810000000000001	65.83	365.8	1.02	1389.47
50516	M	1	Group B	PRV MEEDAT sample	8	12/11/2014	275	9.041085982371527	359	1014.44	425.10999	1198.1899	794.79999	1.8696338	1.1811343	No	No	2	512	256	Yes	4	4	1	No	69	8.1	72	8.6	-1.34	-.87	-.14	-1.48	-1	-.38	-.1399999999999999	-.13	-.24	0	0	3.62	71.88	34.36	.006	1.35	30.58	536.03	2.25	1687.3
50517	F	2	Group B	PRV MEEDAT sample	8	12/11/2014	290	9.534236126864519	374	57.619999	23.52	1030.95	166.83	7.093112	17.892225	Yes	Yes	2	8192	4096	Yes	4	8	2	No	68	7.1	72	8.199999999999999	-1.17	-1.36	-.97	-.91	-.78	-.49	.2599999999999999	.5800000000000001	.48	0	0	5.84	60.53	19.3	.006	9.66	178.13	1300.69	1.37	1697.9
50522	F	2	Group B	PRV MEEDAT sample	8	12/11/2014	281	9.238346040168723	377	30.6	3.75	46.529999	3.75	1	1.5205882	No	No	2	2048	1024	Yes	4	4	1	No	67.5	8.1	73	8.5	-1.22	-.19	.64	-.5700000000000001	-.5	-.34	.6499999999999999	-.31	-.98	0	0	18.91	95.24	37.53	.006	8.35	141.78	1544.27	67	1475.12
50523	M	1	Group B	PRV MEEDAT sample	8	12/11/2014	345	11.34245332333883	429	3.75	3.75	5279.5298	497.01999	132.53867	1407.8746	Yes	Yes	256	8192	32	Yes	4	6	1.5	No	73	8.699999999999999	75	8.699999999999999	-.8300000000000001	-.8	-.53	-1.27	-1.37	-1.08	-.44	-.5700000000000001	-.55	0	0	20.91	33.02	11.62	.006	19.22	100.15	1756.68	.21	1472.02
50525	F	2	Group A	non-PRV MEEDAT sample	8	12/11/2014	278	9.139716011270124	366	3.75	3.75	3.75	3.75	1	1	No	No	2	1024	512	Yes	4	6	1.5	No	73.5	9.699999999999999	76.5	10.7	1.31	1.3	.98	.9500000000000001	1.43	1.38	-.36	.1299999999999999	.4000000000000001	0	0	5.13	78.18000000000001	13.73	.006	13.23	46.42	730.72	.21	1631.36
50526	F	2	Group B	PRV MEEDAT sample	8	12/11/2014	291	9.567112803164052	376	18.459999	3.75	45.84	22.639999	6.037333	2.483207	Yes	No	2	8192	4096	Yes	4	8	2	No	70.5	8.1	74	8.199999999999999	-.16	-.27	-.22	-.17	-.79	-1	-.01	-.52	-.78	0	0	30.25	46.61	11.43	.006	15.29	214.93	524.9	.046	709.26
50529	M	1	Group B	PRV MEEDAT sample	8	12/11/2014	289	9.501359450564985	378	810.23999	396.57999	1207.17	437.56	1.1033335	1.489892	No	No	2	16384	8192	Yes	4	11	2.75	No	70	8.1	73	9.800000000000001	-1.16	-1	-.48	-1.35	.05	.9	-.1900000000000002	1.05	1.38	0	0	30.22	103.04	21.57	.016	1.35	358.61	368.52	8.789999999999999	1774.21
50532	M	1	Group B	PRV MEEDAT sample	8	12/11/2014	282	9.271222716468257	366	10.4	3.75	1741.77	1937.91	516.776	167.47789	Yes	Yes	2	1024	512	Yes	4	4	1	No	71	8	75	8.4	-.59	-1.05	-.96	-.33	-1.27	-1.52	.26	-.22	-.5600000000000001	0	0	6.72	101.6	15.73	.006	18.06	21.94	454.54	.3	1236.51
50537	M	1	Group A	non-PRV MEEDAT sample	8	12/11/2014	281	9.238346040168723	370	18.540001	3.75	11.5	3.75	1	.62028044	No	No	2	4096	2048	Yes	2	32	16	Yes	70	8.699999999999999	73	9.800000000000001	-1.01	-.27	.39	-1.23	.11	.9	-.22	.38	.51	0	0	23.31	80.86	22.63	.006	10.74	280.35	1629.28	.27	749.39
50538	M	1	Group B	PRV MEEDAT sample	8	12/11/2014	330	10.84930317884583	414	1795.75	611.12	799.15002	190.82001	.31224638	.44502297	No	No	2	2048	1024	Yes	2	11	5.5	Yes	69	7	71	7.6	-2.3	-2.65	-1.97	-2.69	-2.49	-1.6	-.3899999999999997	.1599999999999997	.3699999999999999	0	0	62.93	68.83	26.7	.006	13.1	1124.57	756.1	.45	1212.16
50543	F	2	Group B	PRV MEEDAT sample	8	12/12/2014	284	9.336976069067323	381	9.3100004	3.75	256.51999	215.61	57.495998	27.553165	Yes	Yes	2	4096	2048	Yes	2	6	3	No	65.59999999999999	7.4	70.3	8.199999999999999	-2.05	-.96	.27	-1.67	-.8200000000000001	-.03	.3799999999999999	.1399999999999999	-.3	1	1	18.85	141.38	6.07	.006	12.51	102.84	803.03	.15	1067.3
50544	M	1	Group B	PRV MEEDAT sample	8	12/12/2014	284	9.336976069067323	372	51.259998	44.23	108.32	53.119999	1.2009947	2.1131487	No	No	2	16384	8192	Yes	91	2	.021978021978022	No	70	8.4	73	8.699999999999999	-1.07	-.62	-.03	-1.26	-.99	-.53	-.19	-.37	-.5	0	0	.74	35.54	20.23	.006	15.2	120.82	758.9	.046	1441.35
50547	F	2	Group B	PRV MEEDAT sample	8	12/12/2014	275	9.041085982371527	359	732.41998	29.73	490.92999	134.03	4.5082407	.67028481	Yes	No	2	2	1	No	4	6	1.5	No	68	7.2	70.5	8.199999999999999	-.91	-1.11	-.8100000000000001	-1.27	-.6800000000000001	-.09	-.36	.4300000000000001	.7200000000000001	0	0	5.88	99.13	15.85	.006	25.81	351.23	1183.56	.59	1611.89
50548	M	1	Group B	PRV MEEDAT sample	8	12/12/2014	283	9.304099392767789	367	12.49	3.75	2422.8	412.03	109.87466	193.97919	Yes	Yes	2	8192	4096	Yes	2	45	22.5	Yes	72	8.800000000000001	75	9.5	-.16	-.19	-.1	-.34	-.15	0	-.18	.04	.1	0	0	5.93	98.92	18.07	.015	68.09999999999999	116.89	1019.31	.5	1698.18
50551	F	2	Group B	PRV MEEDAT sample	8	12/12/2014	278	9.139716011270124	365	761.47998	222.67	27146.631	6424.75	28.853235	35.64983	Yes	Yes	2	4096	2048	Yes	2	11	5.5	Yes	68	6.6	72	9.4	-.96	-1.87	-1.81	-.78	.4	1.01	.1799999999999999	2.27	2.82	0	0	18.98	99.5	19.42	.006	8.710000000000001	104.95	956.24	2.84	1954.7
50552	F	2	Group B	PRV MEEDAT sample	8	12/12/2014	277	9.106839334970593	361	3.75	25.98	3.75	3.75	.1443418	1	No	No	1024	8192	8	Yes	2	32	16	Yes	67	7	70	7.6	-1.35	-1.37	-.8100000000000001	-1.5	-1.32	-.8	-.1499999999999999	.05	.01	0	0	72.45	52.8	10.16	.006	23.55	801.46	1868.36	5.46	2577.3
50554	M	1	Group B	PRV MEEDAT sample	8	12/12/2014	309	10.15889297655564	396	16.75	3.75	114.9	12.17	3.2453334	6.8597016	Yes	Yes	2	4096	2048	Yes	2	8	4	Yes	72	8.6	74	9.6	-.64	-.62	-.38	-1.21	-.26	.38	-.57	.36	.76	0	0	19.22	31.94	10.72	.006	24.85	40.17	1440.73	.39	1734.69
50555	F	2	Group B	PRV MEEDAT sample	8	12/12/2014	286	9.402729421666388	374	229.12	49.09	895.03003	200.27	4.0796499	3.9063811	Yes	Yes	2	2048	1024	Yes	2	22	11	Yes	65	7	70	7.1	-2.33	-1.44	-.13	-1.68	-1.99	-1.58	.6500000000000001	-.55	-1.45	0	0	7.09	79.33	14.81	.006	9.98	174.54	873.46	1.74	1394.03
50558	F	2	Group B	PRV MEEDAT sample	8	12/12/2014	275	9.041085982371527	359	91.629997	172.58	2034	1722.03	9.9781551	22.197971	Yes	Yes	2	2048	1024	Yes	2	16	8	Yes	67	7.9	71	8.699999999999999	-1.32	-.34	.52	-1.08	-.19	.43	.24	.15	-.09	0	0	40.31	119.22	11.89	.006	12.1	154.86	578.4500000000001	.37	1423.42
50562	F	2	Group B	PRV MEEDAT sample	8	12/12/2014	293	9.632866155763118	377	19869.221	5971.5298	7243.4902	240.56	.040284485	.36455834	No	No	2	16384	8192	Yes	2	91	45.5	Yes	68	7	70	8	-1.22	-1.5	-1.13	-1.73	-1	-.22	-.51	.5	.9100000000000001	0	0	.74	54.23	14.7	.006	20.08	280.91	1401.02	.38	1815.87
50564	M	1	Group A	non-PRV MEEDAT sample	8	12/12/2014	313	10.29039968175377	407	9.1400003	3.75	1288.35	2583.1699	688.84534	140.95732	Yes	Yes	2	2048	1024	Yes	2	22	11	Yes	71.5	7.8	74.5	8.6	-.9300000000000001	-1.54	-1.44	-1.16	-1.33	-1.09	-.2299999999999999	.21	.3499999999999999	1	1	2.68	80.88	35.31	.006	19.49	148.23	841.67	.26	1784.26
50565	M	1	Group A	non-PRV MEEDAT sample	8	12/15/2014	282	9.271222716468257	369	8.8999996	3.75	6621.2002	1099.23	293.12799	743.95514	Yes	Yes	2	2	1	No	2	8	4	Yes	71.5	7.5	74.09999999999999	8.699999999999999	-.36	-1.63	-1.93	-.75	-.97	-.84	-.39	.6600000000000001	1.09	1	1	280.33	28.16	19.78	1.33	16.28	121.18	13956.26	6.03	1704.69
50566	F	2	Group B	PRV MEEDAT sample	8	12/15/2014	280	9.20546936386919	364	2464.6299	2525.1899	1226.54	183.46001	.07265196	.49765688	No	No	2	8192	4096	Yes	2	22	11	Yes	67	7.2	72.5	7.8	-1.41	-1.16	-.49	-.5700000000000001	-1.13	-1.19	.8399999999999999	.0299999999999998	-.7	0	0	31.54	27.11	13.52	.014	16.39	216.22	792.6	.37	2319.06
50567	F	2	Group B	PRV MEEDAT sample	8	12/15/2014	309	10.15889297655564	395	6224.0698	17533.801	8034.3799	3714.95	.21187362	1.2908564	No	No	2	4096	2048	Yes	2	32	16	Yes	70	8.1	73	9	-.6800000000000001	-.41	-.09	-.8300000000000001	-.15	.29	-.15	.26	.38	0	0	10	54.03	16.26	.006	9.470000000000001	190.37	1260.76	1.22	2558.11
50568	F	2	Group B	PRV MEEDAT sample	8	12/15/2014	281	9.238346040168723	374	3.75	3.75	3.75	3.75	1	1	No	No	2	8192	4096	Yes	2	91	45.5	Yes	72.5	9.6	76.5	10.9	.84	1.19	1.11	.8200000000000001	1.52	1.57	-.0199999999999999	.3300000000000001	.46	0	0	5.05	75.25	18.79	.006	30.59	157.5	3008.29	.98	1948.52
50570	F	2	Group B	PRV MEEDAT sample	8	12/15/2014	276	9.073962658671059	361	15.37	3.75	1609.14	348.22	92.858665	104.69356	Yes	Yes	2	4096	2048	Yes	2	16	8	Yes	67	7.4	70	7.4	-1.34	-.89	-.19	-1.5	-1.55	-1.1	-.1599999999999999	-.66	-.9100000000000001	0	0	30.21	32.85	15.55	.006	31.14	93.67	1164.54	2.18	1791.95
50571	F	2	Group A	non-PRV MEEDAT sample	8	12/15/2014	277	9.106839334970593	365	8.0600004	3.75	766.81	618.84003	165.024	95.137711	Yes	Yes	2	32768	16384	Yes	2	11	5.5	Yes	68	8.1	72	8.699999999999999	-.9400000000000001	-.15	.49	-.78	-.23	.17	.16	-.08	-.32	0	0	.74	54.33	35.04	.014	5.16	42.68	691.4	.45	1629.4
50572	F	2	Group B	PRV MEEDAT sample	8	12/15/2014	276	9.073962658671059	365	3.75	3.75	25.41	3.75	1	6.776	No	Yes	2	16384	8192	Yes	2	32	16	Yes	70	8.199999999999999	73	8.9	-.1	-.04	.05	-.39	-.04	.17	-.29	0	.12	1	1	13.58	23.62	19.01	.006	32.87	79.49	445.13	.24	1779.65
50576	M	1	Group B	PRV MEEDAT sample	8	12/15/2014	336	11.04656323664303	424	3.75	3.75	3973.97	5870.8999	1565.5734	1059.7253	Yes	Yes	2	4096	2048	Yes	2	45	22.5	Yes	72	9.4	75	10	-1.11	-.02	.7000000000000001	-1.2	-.07	.61	-.0899999999999999	-.05	-.0900000000000001	0	0	292.15	70.55	20.86	.017	10.44	410.45	13037.19	1.81	2531.42
50578	M	1	Group A	non-PRV MEEDAT sample	8	12/16/2014	280	9.20546936386919	365	15.66	15.91	12.47	10.85	.68196106	.7962963	No	No	1024	2048	2	No	2	22	11	Yes	67.5	7.7	71	8.4	-2.1	-1.38	-.24	-1.99	-1.26	-.35	.1100000000000001	.1200000000000001	-.11	0	0	35.96	44.45	28.34	.006	20.13	5.42	1071.98	1.06	1840.84
50579	M	1	Group A	non-PRV MEEDAT sample	8	12/16/2014	287	9.43560609796592	373	19.32	9.9700003	41022.41	3593.6201	360.44333	2123.3132	Yes	Yes	2	4096	2048	Yes	2	11	5.5	Yes	73.5	9.699999999999999	75	10.7	.43	.67	.64	-.44	.89	1.4	-.87	.22	.7600000000000001	1	1	44.08	43.49	20.24	.006	26.2	44.77	753.37	2.39	2319.46
50580	M	1	Group B	PRV MEEDAT sample	8	12/16/2014	275	9.041085982371527	359	35.880001	16.41	226.73	103.89	6.3308959	6.319119	Yes	Yes	2	512	256	Yes	2	16	8	Yes	67.5	7.1	70.5	8.4	-2.01	-2.07	-1.25	-2.11	-1.22	-.2	-.0999999999999996	.8499999999999999	1.05	0	0	24.63	90.11	13	.006	25.85	98.25	1093.57	12.41	1564.29
50582	M	1	Group B	PRV MEEDAT sample	8	12/16/2014	283	9.304099392767789	367	3505.9399	180.64	1037.55	50.189999	.27784544	.29594061	No	No	2	8192	4096	Yes	2	8	4	Yes	68	8.199999999999999	71	7.8	-1.94	-.8300000000000001	.35	-2.02	-1.94	-1.28	-.0800000000000001	-1.11	-1.63	0	0	40.37	49.39	21.36	.006	43.6	532.96	2537.74	1.63	3324.55
50583	M	1	Group B	PRV MEEDAT sample	8	12/16/2014	280	9.20546936386919	364	9	3.75	3.75	3.75	1	.41666666	No	No	2	2048	1024	Yes	2	16	8	Yes	69	9.4	73	9.4	-1.44	.45	1.63	-1.14	-.23	.41	.2999999999999998	-.6800000000000001	-1.22	0	0	.74	27.71	85.38	.006	26.56	281.97	909.72	.35	1895.65
50584	M	1	Group B	PRV MEEDAT sample	8	12/16/2014	293	9.632866155763118	378	63.18	29	465.60999	200.63	6.9182758	7.3695788	Yes	Yes	2	512	256	Yes	2	22	11	Yes	67	7.2	72	7.7	-2.55	-2.1	-.89	-1.77	-2.14	-1.76	.7800000000000003	-.04	-.87	0	0	3.41	78.20999999999999	19.65	.006	18.82	96.59999999999999	624.59	.19	1959.27
50586	M	1	Group A	non-PRV MEEDAT sample	8	12/16/2014	281	9.238346040168723	365	8.8500004	3.75	874.53003	476.92001	127.17867	98.816948	Yes	Yes	2	8192	4096	Yes	2	45	22.5	Yes	71.5	8.800000000000001	71.5	9.1	-.35	-.17	.06	-1.78	-.53	.46	-1.43	-.36	.4	1	1	7.54	32.06	12.67	.006	47.52	783.92	5006.73	.4	2755.94
50587	F	2	Group A	non-PRV MEEDAT sample	8	12/16/2014	308	10.12601630025611	393	3.75	3.75	1641.27	854.29999	227.81332	437.672	Yes	Yes	2	2048	1024	Yes	2	45	22.5	Yes	66.5	7.2	72	8.199999999999999	-2.08	-1.39	-.33	-1.19	-.9	-.49	.8900000000000001	.4900000000000001	-.16	0	0	73.36	61.74	25.82	.006	16.39	178.12	1146.35	.75	2169.34
50588	F	2	Group B	PRV MEEDAT sample	8	12/16/2014	295	9.698619508362183	379	50.32	21.690001	674.20001	1001.62	46.178883	13.398252	Yes	Yes	2	16384	8192	Yes	2	91	45.5	Yes	70.5	7.1	72	7.7	-.23	-1.4	-1.73	-.99	-1.34	-1.21	-.76	.0600000000000001	.52	0	0	5.5	47.68	53.14	.006	1.35	87.58	978.33	.18	2148.13
50591	F	2	Group B	PRV MEEDAT sample	8	12/16/2014	276	9.073962658671059	361	721.65997	394.17001	626.73999	483.23999	1.2259685	.86846995	No	No	2	2048	1024	Yes	2	11	5.5	Yes	69	8.300000000000001	71	9.1	-.51	.06	.46	-1.11	.17	.91	-.6000000000000001	.11	.45	0	1	41.76	14.14	15.82	.013	34.28	14.47	1266.64	2.67	2204.35
50592	M	1	Group A	non-PRV MEEDAT sample	8	12/16/2014	281	9.238346040168723	366	9.7299995	3.75	3.75	3.75	1	.38540599	No	No	2	2048	1024	Yes	2	8	4	Yes	71.5	9.1	76	9.1	-.35	.14	.46	.09	-.54	-.78	.4400000000000001	-.6800000000000001	-1.24	0	0	.74	41.67	39.18	.006	45.36	113.23	3085.13	.24	2520.76
50593	F	2	Group B	PRV MEEDAT sample	8	12/16/2014	275	9.041085982371527	359	98.510002	3.75	190.64	3.75	1	1.9352349	No	No	2	2048	1024	Yes	2	22	11	Yes	67.5	8.199999999999999	72	9.300000000000001	-1.11	-.03	.77	-.6900000000000001	.36	.89	.42	.39	.12	0	0	15.8	131.48	23.85	.006	42.75	298.16	2442.4	8.32	2289.56
50594	F	2	Group A	non-PRV MEEDAT sample	8	12/17/2014	275	9.041085982371527	365	11.83	3.75	6494.7798	3850.8201	1026.8854	549.00928	Yes	Yes	2	512	256	Yes	2	16	8	Yes	66.5	7	73	8	-1.53	-1.35	-.65	-.39	-.92	-1.03	1.14	.4300000000000001	-.38	1	1	22.15	39.42	13.4	.006	29.77	28.6	1437.34	.31	2042.16
50595	M	1	Group A	non-PRV MEEDAT sample	8	12/17/2014	305	10.02738627135751	391	3.75	3.75	3.75	3.75	1	1	No	No	2	8192	4096	Yes	2	16	8	Yes	75	8.800000000000001	76.59999999999999	9.4	.74	-.38	-.9400000000000001	-.06	-.42	-.53	-.8	-.04	.41	0	0	5.12	19.33	73.91	.006	25.21	204.48	1694.1	2.09	2155.67
50597	M	1	Group B	PRV MEEDAT sample	8	12/18/2014	279	9.172592687569658	363	47.080002	8.8699999	8262.0596	3173.3401	357.76102	175.48979	Yes	Yes	2	4	2	No	2	11	5.5	Yes	75	9.6	76.59999999999999	10.4	1.25	.65	.12	.4	.71	.6800000000000001	-.85	.0599999999999999	.5600000000000001	1	1	.74	27.3	40.6	.006	47.38	360.65	695.6	.45	1289.16
50598	F	2	Group B	PRV MEEDAT sample	8	12/18/2014	359	11.80272679153228	443	136.47	3.75	2026.46	188.88	50.368	14.849124	Yes	Yes	2	1024	512	Yes	2	22	11	Yes	70	7.7	73	8.6	-1.47	-1.2	-.65	-1.48	-.8200000000000001	-.21	-.01	.3799999999999999	.4400000000000001	1	1	62.06	48.12	18.28	.006	22.2	31.32	395.43	8.02	2100.75
50600	F	2	Group B	PRV MEEDAT sample	8	12/18/2014	287	9.43560609796592	371	50.330002	3.75	272.09	105.02	28.005333	5.4061193	Yes	Yes	2	4096	2048	Yes	2	32	16	Yes	66	7.2	69	7.3	-1.94	-1.21	-.16	-2.03	-1.73	-.96	-.0900000000000003	-.52	-.7999999999999999	0	0	36.38	119.95	12.33	.006	19.03	988.09	1772.05	.14	909.87
50601	M	1	Group B	PRV MEEDAT sample	8	12/18/2014	277	9.106839334970593	361	10.11	9.9099998	261.57001	32.27	3.2563069	25.872406	Yes	Yes	2	1024	512	Yes	2	8	4	Yes	75	11.5	76.7	12.4	1.29	2.35	2.22	.47	2.35	2.67	-.8200000000000001	0	.4499999999999997	0	0	24.17	96.55	23.58	.006	66.73	53.65	1145.89	.38	1302.32
50602	F	2	Group B	PRV MEEDAT sample	8	12/18/2014	283	9.304099392767789	368	226.32001	35.799999	392.73999	89.339996	2.4955306	1.7353305	No	No	4096	4096	1	No	2	128	64	Yes	67.5	7.4	70.5	8.1	-1.25	-.9500000000000001	-.35	-1.41	-.84	-.22	-.1599999999999999	.1100000000000001	.13	0	0	52.59	170	49.01	.006	11.37	1815.23	2488.92	10.44	808.33
[truncated: 19 more columns]
