# Supplementary material for: Validation of the Micronutrient and Environmental Enteric Dysfunction Assessment Tool and evaluation of biomarker risk factors for growth faltering and vaccine failure in young Malian children
Source: PLoS Negl Trop Dis. 2020 Sep 30;14(9):e0008711. doi: 10.1371/journal.pntd.0008711 (PMC7549819; doi:10.1371/journal.pntd.0008711)
Supplement: S2 Data — (XLSX) [file pntd.0008711.s009.xlsx]

## Sheet: Sheet1
variable name	variable label
PN	Subject ID
gender	Gender
sex	Sex
groupchar	Group assigned
MEEDAT_sample	MEEDAT study group
VISIT	Visit number
baseline_date	date at baseline
age_baseline_colldate	Age at baseline blood collection date
agemonths1	Age at baseline (months)
age10	Age at 12 weeks (days)
baseline_igg	anti-rota IgG titer baseline
baseline_iga	anti-rota IgA titer baseline
d28_igg	anti-rota IgG titer wk8
d28_iga	anti-rota IgA titer wk8
iga_fold_change	Fold change in rota IgA
igg_fold_change	Fold change in rota IgG
rota_seroconvert3_iga	rota IgA rise >3 fold
rota_seroconvert3_igg	rota IgG rise >3 fold
sba_titer1	imputed sba titer baseline
sba_titer8	imputed sba titer wk8
sba_fold_change	Fold change in SBA titer
sba_seroresponse4	SBA titer rise >4 fold
yel_titer1	imputed yellow fever neutralizing titer baseline
yel_titer8	imputed yellow fever neutralizing titer wk8
yel_fold_change	fold change in YF titer
yel_seroconvert4	YFV titer rise >4 fold
EXLENGTH1	height baseline (cm)
EXWEIGHT1	weight baseline (kg)
EXLENGTH10	height 12 weeks (cm)
EXWEIGHT10	weight 12 weeks (kg)
haz1	HAZ baseline
waz1	WAZ baseline
whz1	WHZ baseline
haz10	HAZ at 12 weeks
waz10	WAZ at 12 weeks
whz10	WHZ at 12 weeks
delta_haz	12-week change in HAZ
delta_waz	12-week change in WAZ
delta_whz	12-week change in WHZ
gi_illness_rota	GI illness + IgA or IgG seroconversion
gi_illness	GI illness in 12 weeks of study
ferritin_q	Ferritin (ug/L) Q-plex
tg_q	Tg (ug/L) Q-plex
stfr_q	sTfR (mg/L) Q-plex
hrp2_q	HRP2 (ug/L) Q-plex
igf1_q	IGF-1 (ng/ml) Q-plex
fgf21_q	FGF-21 (pg/ml Q-plex)
ifabp_q	IFABP (pg/ml) Q-plex
crp_q	CRP (mg/L) Q-plex
cd14_q	CD-14 (ng/ml) Q-plex
agp_q	AGP (g/L) Q-plex
rbp4_q	RBP4 (umol/L) Q-plex
glp2	GLP-2 (ng/ml) ELISA
igf1_m	IGF-1 (ng/ml) ELISA
fgf21_m	FGF-21 (pg/ml) ELISA
ifabp_m	IFABP (pg/ml) ELISA
cd14_m	CD-14 (ng/ml) ELISA
igf1_quartile	IGF-1 quartile Q-plex
ifabp_quartile	IFABP quartile Q-plex
fgf21_quartile	FGF21 quartile Q-plex
cd14_quartile	CD-14 quartile Q-plex
agp_quartile	AGP quartile Q-plex
crp_quartile	CRP quartile Q-plex
glp2_quartile	GLP-2 quartile Q-plex
ferritin_quartile	Ferritin quartile Q-plex
ifabp_quartile_m	IFABP quartile ELISA
cd14_quartile_m	CD-14 quartile ELISA
igf1_quartile_m	IGF-1 quartile ELISA
fgf21_quartile_m	FGF21 quartile ELISA
